# Supplementary material for: Transcriptional response to 131I exposure of rat thyroid gland
Source: PLoS One. 2017 Feb 21;12(2):e0171797. doi: 10.1371/journal.pone.0171797 (PMC5319760; doi:10.1371/journal.pone.0171797)
Supplement: S1 Table — Log2 ratio values and false discovery rate adjusted p-values are shown for each exposure group (Benjamini-Hochberg method). (XLSX) [file pone.0171797.s002.xlsx]

## Sheet: Blad1
Supporting information 1. Log2-ratio values and p-values of all probes
			9 kBq			88 kBq			170 kBq			260 kBq			340 kBq			760 kBq			1300 kBq			4700 kBq
Probe	Gene	A Regulation	A Log ratio	A p-value	B Regulation	B Log ratio	B p-value	C Regulation	C Log ratio	C p-value	D Regulation	D Log ratio	D p-value	E Regulation	E Log ratio	E p-value	F Regulation	F Log ratio	F p-value	G Regulation	G Log ratio	G p-value	H Regulation	H Log ratio	H p-value
A_64_P126595		-	1.3242	0.0519	U	2.1021	0.0006	U	1.7002	0.0003	U	1.4416	0.0065	U	1.596	0.0001	U	1.6211	0.0096	U	1.5187	0.0013	U	2.2946	0.0001
A_44_P913369	Slc47a2	D	-1.1692	0.0009	D	-1.1693	0.0014	D	-1.1693	0.0086	D	-1.1532	0.0043	-	-0.9024	0.3582	-	-0.912	0.2726	D	-1.1475	0.001	D	-1.1583	0.0001
A_64_P017188	Dbp	D	-2.5124	0.0001	D	-2.5301	0.0006	D	-2.4812	0.0001	D	-2.2487	0.0001	D	-1.7743	0.0001	-	-0.8944	0.991	-	-0.6702	1	-	0.2887	1
A_64_P049827	Dbp	D	-2.5033	0.0002	D	-2.51	0.0019	D	-2.4834	0.0001	D	-2.2812	0.0001	D	-1.6965	0.0001	-	-0.8491	1	-	-0.6811	1	-	0.2897	1
A_64_P049828	Dbp	D	-2.5087	0.0001	D	-2.5086	0.0001	D	-2.4399	0.0001	D	-2.2926	0.0001	D	-1.6829	0.0007	-	-0.8453	0.7927	-	-0.6314	1	-	0.2702	1
A_43_P12437	Hhex	D	-2.5592	0.0006	-	-1.0882	1	D	-2.1976	0.0064	-	-1.2518	0.5952	D	-3.1718	0.0001	-	-1.5325	0.1667	D	-2.2716	0.0022	-	-0.052	1
A_44_P397163	Myl2	D	-2.1502	0.0039	-	-1.644	0.1691	-	-0.4929	1	D	-2.6157	0.0001	-	-0.0378	0.9997	D	-2.6638	0.0019	-	-1.7289	0.0696	D	-2.7038	0.0001
A_44_P993051	Bpifa1	-	0.4178	1	-	1.7425	0.221	U	2.9596	0.0007	-	1.2572	0.3733	U	4.9794	0.0001	-	-0.1195	1	U	1.9823	0.002	U	1.7992	0.0048
A_64_P014607	Myh7	D	-2.5799	0.0032	-	-2.3137	0.0936	-	-0.898	1	D	-2.4572	0.0001	-	-0.6563	0.7391	D	-2.9974	0.0019	-	-1.9231	0.0285	D	-3.1267	0.0001
A_64_P033895	Mt4	U	4.91	0.0001	-	1.4691	1	-	-0.9002	1	U	7.016	0.0001	U	3.5528	0.0099	-	3.8013	0.0374	-	-0.319	1	D	-4.2787	0.0001
A_64_P113592	Fam25a	U	3.1378	0.003	-	0.0551	1	-	-0.3915	1	U	4.7864	0.0001	U	2.5876	0.0065	-	2.2759	0.2173	-	-0.119	1	D	-2.6497	0.0002
A_42_P616342	Chga	D	-3.5309	0.0078	-	0.3937	1	-	0.5467	1	-	-1.8262	0.773	D	-4.3657	0.0001	-	-0.1868	1	-	-0.7156	1	U	3.589	0.0001
A_44_P414984		-	0.9612	0.8861	-	2.0588	0.0131	-	1.7272	0.0729	-	1.4044	0.1071	U	2.2653	0.0001	-	1.4975	0.1444	U	2.315	0.0009	U	2.2318	0.0018
A_64_P005228	Ppp1r1b	D	-4.1891	0.0001	-	-1.8076	0.4886	-	-2.5014	0.015	-	-1.4341	0.4152	D	-4.7493	0.0001	-	-1.5084	0.5264	D	-2.8374	0.0015	-	-0.7715	1
A_64_P008366	Bpifa5	U	3.2835	0.0033	-	0.9055	1	-	0.2351	1	U	3.6544	0.0001	U	2.7829	0.0023	-	2.9753	0.0374	-	0.5017	1	-	-1.4418	0.4384
A_64_P018766	Calca	D	-5.7716	0.0001	-	-2.7068	0.4092	-	-3.2728	0.0455	-	-2.4254	0.1892	D	-5.7374	0.0001	-	-2.2597	0.5913	D	-3.8872	0.0012	-	0.2513	1
A_64_P041009	Vwc2	-	-0.8002	0.2983	D	-0.8111	0.0036	-	-0.8111	0.2363	D	-0.7692	0.0027	-	-0.5817	0.8259	-	-0.7895	0.0216	D	-0.7116	0.0049	-	-0.7844	0.028
A_64_P052765	Cdh16	D	-2.616	0.0004	-	-0.8948	1	-	-1.4498	0.5501	-	-0.8529	1	D	-2.965	0.0001	-	-0.1895	1	D	-2.9382	0.0004	-	-0.7553	1
A_64_P076277	Cldn3	D	-3.4074	0.0002	-	-0.5932	1	-	-1.1067	1	-	-0.6999	1	D	-1.9098	0.0093	-	-0.2837	1	D	-3.7499	0.001	-	-0.3216	1
A_64_P128458	Tg	D	-5.6496	0.0001	-	-1.4779	0.7478	-	-2.1785	0.0269	-	-0.2624	1	D	-4.6324	0.0001	-	-0.9615	1	D	-2.4254	0.0074	-	0.1736	1
A_42_P460340	Mal2	-	-1.1805	0.3884	-	-0.6263	1	-	-1.0341	1	-	-0.5058	1	D	-1.4248	0.007	-	0.3596	1	D	-2.8585	0.0001	-	-0.9622	1
A_42_P461794	Clic3	-	-2.1109	0.0705	-	-1.0892	1	-	-1.7474	0.1188	-	-0.6015	1	D	-2.9908	0.0001	-	0.0909	1	D	-4.0492	0.0001	-	-1.3841	0.6317
A_42_P538527	Klhl14	D	-4.3553	0.0013	-	-1.1944	1	-	-1.9643	1	-	-1.1705	1	D	-4.8162	0.0001	-	-0.7247	1	-	-2.0675	0.7422	-	0.4218	1
A_42_P563276	Nkx2-1	D	-4.1814	0.001	-	-1.5075	1	-	-2.0004	0.8369	-	-1.0069	1	D	-3.6113	0.0002	-	-0.9391	1	-	-1.7339	0.8091	-	0.3063	1
A_42_P577677	Tnni1	-	-1.0514	0.5634	-	-1.1588	1	-	-0.3204	1	D	-2.5359	0.0001	-	-0.0205	0.9997	-	-1.5918	0.1561	-	-1.2366	0.4192	D	-2.8723	0.0001
A_42_P634149	Cryba2	-	-1.928	0.4263	-	1.4644	1	-	1.6035	1	-	-1.4669	1	D	-2.605	0.009	-	0.2958	1	-	0.7483	1	U	4.6314	0.0001
A_42_P756334	Myh6	-	-2.5001	0.0105	-	-2.317	0.3786	-	-0.9144	1	D	-2.3647	0.0003	-	-0.5766	0.8014	-	-2.9951	0.1131	-	-1.6595	0.124	D	-2.8469	0.0059
A_42_P767002	Defb4	-	3.4308	0.0299	-	0.2978	1	-	0.2681	1	U	5.021	0.0001	-	2.5457	0.1257	-	2.615	0.4485	-	-0.4666	1	D	-2.9481	0.0065
A_42_P777445		-	4.2059	0.0109	-	0.1163	1	-	-0.2784	1	U	6.3115	0.0001	-	3.0352	0.0959	-	2.78	0.5913	-	-0.8294	1	D	-3.6217	0.0048
A_42_P833096	Kcnj16	D	-3.6281	0.0006	-	-0.7595	1	-	-1.9088	0.864	-	-0.8646	1	D	-3.3153	0.0026	-	-0.847	1	-	-1.6906	0.7311	-	0.4735	1
A_43_P10714	Mro	D	-5.3192	0.0001	-	-1.7956	1	-	-2.8323	0.5024	-	-1.2901	1	D	-4.8858	0.0001	-	-1.1227	1	-	-1.9458	0.7663	-	0.2224	1
A_43_P12005	Resp18	D	-2.9198	0.0003	-	-0.6375	1	-	-2.136	0.1152	-	-1.5959	0.2446	D	-3.5688	0.0001	-	-0.7867	1	-	-2.29	0.0389	-	0.5714	1
A_43_P12622	Cpq	D	-1.8415	0.0046	-	-0.7249	1	-	-0.99	0.6134	-	-0.7499	1	D	-1.9	0.0001	-	-0.3616	1	-	-1.0967	0.2762	-	0.0534	1
A_43_P12956	Tff2	-	0.3879	1	-	0.2825	1	U	5.669	0.0001	-	-0.4657	1	U	4.4201	0.0001	-	-0.0957	1	-	-0.3355	1	-	-0.7168	1
A_43_P13102	Ada	-	2.0682	0.0275	-	0.1636	1	-	-0.8696	1	U	2.2492	0.0012	-	0.4284	0.9954	-	1.3902	0.666	-	-1.3942	0.361	D	-2.4456	0.0001
A_43_P13967	Gsta2	-	2.8177	0.0112	U	3.6983	0.0006	-	2.819	0.0243	-	1.3096	1	-	0.2717	0.9997	-	2.4629	0.0572	-	1.6453	0.4643	U	2.6151	0.0028
A_43_P14888	Scg5	D	-2.7652	0.0078	-	-0.4133	1	-	-1.5442	0.727	-	-1.1691	0.9573	D	-3.4459	0.0001	-	-0.3938	1	-	-1.5437	0.3317	-	0.482	1
A_43_P18730	Igsf5	D	-4.3918	0.0001	-	-1.1165	1	-	-1.5602	1	-	-1.0269	1	D	-3.8048	0.0001	-	-0.8402	1	-	-2.033	0.3728	-	0.1037	1
A_43_P19260		D	-4.1942	0.0001	-	-1.9797	0.4959	-	-2.6749	0.078	-	-1.6772	0.3759	D	-4.751	0.0001	-	-1.7226	0.5094	-	-2.2488	0.1407	-	-0.4212	1
A_43_P19435	Egfl6	D	-3.289	0.0013	-	-1.4097	1	-	-2.3831	0.0685	-	-1.2851	0.9918	D	-3.3474	0.0001	-	-1.0981	1	-	-2.179	0.1308	-	-0.5682	1
A_43_P21810	Iyd	D	-3.6786	0.0024	-	-0.9896	1	-	-1.5256	1	-	-0.559	1	D	-3.9921	0.0003	-	-0.5125	1	-	-1.5002	1	-	0.2765	1
A_43_P22555	Fam189a2	D	-1.9904	0.0087	-	-0.9864	1	-	-1.0649	1	-	-0.6023	1	D	-1.6346	0.0091	-	-0.6361	1	-	-0.7253	1	-	0.0125	1
A_44_P1004757	Serpinb10	-	2.567	0.0898	-	0.4792	1	-	-1.2527	1	U	2.8233	0.0067	-	1.8602	0.323	-	2.3948	0.2153	-	-0.8509	1	D	-3.0106	0.0005
A_44_P1038716	RGD1565166	D	-3.525	0.0003	-	-0.816	1	-	-1.2979	1	-	-0.4897	1	D	-3.0639	0.0001	-	0.3195	1	-	-2.1638	0.1981	-	0.979	1
A_44_P115192	Slc5a5	D	-4.3547	0.0001	-	-1.2418	1	-	-2.0965	0.5105	-	-1.1362	1	D	-3.7184	0.0001	-	-1.0458	1	-	-2.5025	0.1472	-	0.2153	1
A_44_P124219	Sln	-	1.9806	0.0447	-	-2.1899	0.3915	U	1.9175	0.0086	-	-0.9952	1	-	1.6094	0.0203	-	-2.1482	0.3262	-	-0.9764	1	D	-3.8489	0.0001
A_44_P178925	Foxg1	-	0.2729	1	-	-1.1611	1	-	-1.4936	1	-	-1.3674	0.3004	D	-2.37	0.0037	-	-2.5184	0.0154	-	-1.5447	0.5711	D	-3.4785	0.0001
A_44_P188441	Myl3	-	0.0696	1	-	-1.3698	1	-	-0.1266	1	D	-2.7858	0.0001	-	-0.2258	0.9997	-	-1.9188	0.3358	-	-1.4611	0.5088	D	-3.1991	0.0001
A_44_P196849	Calml5	-	2.8198	0.1907	-	0.2054	1	-	-1.7631	1	U	5.6448	0.0001	-	1.4679	0.6735	-	3.1596	0.1478	-	-1.0946	1	D	-4.1864	0.0003
A_44_P231583	Kcnip3	D	-2.8691	0.0088	-	-1.2522	1	-	-1.3843	1	-	-0.9265	1	D	-2.7581	0.0057	-	-0.7809	1	-	-1.8792	0.2784	-	-0.1646	1
A_44_P284753	Ankrd1	-	-0.6564	1	D	-3.1871	0.0089	-	0.2276	1	-	-1.6465	0.6115	-	0.7653	0.7974	-	-2.2118	0.1328	-	0.2072	1	D	-2.8352	0.0048
A_44_P309202	Slc25a22	D	-1.4094	0.008	-	-0.3402	1	-	-0.692	1	-	-0.507	1	D	-1.4227	0.0013	-	0.0009	1	-	-0.7711	0.9476	-	-0.0406	1
A_44_P461544	Ccnb2	-	1.2253	1	-	0.6004	1	-	-1.3511	1	-	-0.0275	1	-	-1.2522	0.4263	-	0.2769	1	D	-2.5051	0.0053	D	-2.4495	0.0034
A_44_P478144	LOC290595	-	2.3194	0.0794	-	0.448	1	-	-0.5792	1	U	2.7172	0.0023	-	1.3001	0.4122	-	2.1186	0.2816	-	-0.3454	1	D	-2.7301	0.0025
A_44_P481915	Id4	D	-2.0901	0.0046	-	-0.7379	1	-	-1.01	1	-	-0.7974	1	D	-1.9439	0.0022	-	-0.6475	1	-	-1.2614	0.4404	-	0.3261	1
A_44_P494591	Sall1	D	-3.8166	0.0016	-	-1.1061	1	-	-1.9675	1	-	-1.0661	1	D	-3.6009	0.0033	-	-0.7285	1	-	-1.074	1	-	0.1464	1
A_44_P499003	Serpinb12	-	3.7189	0.0371	-	0.753	1	-	1.0201	1	U	6.6964	0.0001	-	2.5042	0.1769	-	3.499	0.1122	-	-0.1822	1	D	-3.1004	0.0048
A_44_P544661	Cyp3a2	D	-1.7032	0.0092	-	-1.5068	0.1359	-	-1.4262	0.5024	D	-1.6787	0.0047	-	-1.5271	0.3073	-	-1.1626	0.4103	-	-1.6728	0.036	-	-1.1693	0.6899
A_44_P791908	Asprv1	U	3.9048	0.0094	-	-0.2377	1	-	-0.7108	1	U	6.2351	0.0001	-	2.5387	0.2077	-	2.2324	0.991	-	-1.076	1	-	-3.3239	0.0106
A_64_P002814	Grhl3	U	2.5886	0.0083	-	-0.013	1	-	-1.1385	1	-	1.687	0.1461	-	0.7295	0.9008	-	1.4693	0.7081	-	-1.8715	0.12	D	-2.1955	0.0072
A_64_P003749	Pax4	D	-2.9117	0.0099	-	-2.1641	0.4154	-	-1.7415	1	-	-2.1986	0.0833	D	-3.3313	0.0003	-	-1.368	1	-	-2.0714	0.2157	-	-0.4725	1
A_64_P008246	Stfa3	-	3.6327	0.017	-	0.1216	1	-	-0.4227	1	U	5.6835	0.0001	-	2.5631	0.1369	-	2.4442	0.705	-	-1.2077	1	D	-3.6079	0.0005
A_64_P018761	Calca	D	-6.7772	0.0001	-	-3.0093	0.2197	-	-3.8204	0.0107	-	-3.337	0.0108	D	-6.232	0.0001	-	-2.8963	0.1131	-	-3.2676	0.0179	-	0.2099	1
A_64_P029980	Pkp1	-	2.5009	0.0189	-	0.4575	1	-	-0.7316	1	U	2.8132	0.0001	-	1.0665	0.549	-	1.7497	0.5513	-	-1.0243	0.9423	D	-2.6598	0.0001
A_64_P031058	Trpm6	D	-4.9575	0.0003	-	-1.4136	1	-	-2.4037	0.8235	-	-1.3697	1	D	-4.9515	0.0001	-	-1.2905	1	-	-2.4748	0.2981	-	0.1406	1
A_64_P039217		D	-1.9402	0.0096	-	-1.9299	0.1437	-	-1.9456	0.02	D	-1.9254	0.0014	-	-1.8193	0.0288	-	-1.9039	0.0316	-	-1.5375	0.1355	-	-1.9299	0.0127
A_64_P041984		-	1.8817	0.2824	-	0.41	1	-	1.8499	0.5293	U	3.1748	0.0004	-	1.972	0.2019	-	2.4633	0.0639	U	3.5949	0.0004	-	0.6297	1
A_64_P044310	Lgals7	-	1.9569	0.2597	-	0.3645	1	-	-1.5479	1	U	3.8626	0.0001	-	1.1898	0.5543	-	2.4113	0.1002	-	-1.9424	0.2808	D	-3.6412	0.0001
A_64_P050951	Nmu	-	0.4199	1	-	0.1155	1	-	-0.7751	1	-	0.5201	1	-	-0.4596	0.9502	U	1.8484	0.0062	D	-2.1025	0.0013	-	-0.7238	1
A_64_P053631	Doc2a	D	-3.2958	0.0071	-	-0.8166	1	-	-1.3341	1	-	-0.7594	1	D	-2.887	0.0091	-	-0.6198	1	-	-1.7395	0.7913	-	0.5319	1
A_64_P058869	Tnnt1	-	-1.3943	0.1469	-	-1.7183	0.2649	-	-0.5016	1	D	-2.3482	0.0001	-	-0.1034	0.9997	-	-1.892	0.0567	-	-1.6742	0.0385	D	-3.0703	0.0001
A_64_P058871	Tnnt1	-	-1.4461	0.1251	-	-1.7848	0.2197	-	-0.4314	1	D	-2.5898	0.0001	-	-0.1394	0.9997	-	-1.9519	0.0646	-	-1.7321	0.0193	D	-3.202	0.0001
A_64_P063254	LOC102552128	-	3.7748	0.046	-	0.4273	1	-	0.0795	1	U	5.8724	0.0001	-	2.7441	0.1493	-	2.7977	0.5664	-	-0.7683	1	D	-3.8498	0.0065
A_64_P065852	Tshr	D	-2.8538	0.0022	-	-1.3574	1	-	-1.2655	1	-	-0.6978	1	D	-2.3004	0.0096	-	-0.8173	1	-	-1.2062	0.8999	-	0.2033	1
A_64_P066073	Rap1gap	D	-2.751	0.0082	-	-0.8686	1	-	-1.1329	1	-	-0.7927	1	D	-2.8864	0.0003	-	-0.5935	1	-	-2.2314	0.0835	-	-0.0391	1
A_64_P067654	Aldh3a1	-	2.4109	0.0198	-	0.5533	1	-	1.1939	1	U	2.4992	0.0007	U	2.5414	0.0005	-	1.7202	0.2873	-	-0.6857	1	-	-1.1588	0.7378
A_64_P067993	RGD1562885	-	2.7241	0.1884	-	-0.7679	1	-	-1.121	1	U	3.7174	0.0001	-	1.6628	0.4876	-	1.701	1	-	-1.5869	0.9217	D	-3.7359	0.0002
A_64_P074741	Bpifb1	-	0.1608	1	-	0.8231	1	U	3.754	0.0019	-	0.2939	1	U	2.7489	0.0009	-	0.1595	1	-	0.9573	1	-	0.4652	1
A_64_P078303	Angpt4	D	-3.6872	0.0001	-	-1.3643	1	-	-2.1729	0.1432	-	-1.3602	0.567	D	-3.0595	0.0001	-	-1.0146	1	-	-1.2351	0.8999	-	0.1562	1
A_64_P081203	Dmkn	-	3.3208	0.0252	-	0.0767	1	-	-0.2502	1	U	4.1133	0.0001	-	2.0954	0.2071	-	1.9566	0.8659	-	0.1139	1	D	-3.3588	0.0051
A_64_P082569	LOC102556288	D	-3.6937	0.0032	-	-1.2867	1	-	-2.0869	0.7617	-	-1.1316	1	D	-3.6267	0.0016	-	-1.0185	1	-	-1.9396	0.435	-	-0.1877	1
A_64_P084268		-	1.2983	0.1403	-	1.6246	0.1384	-	1.1803	0.4608	-	1.6237	0.0123	U	1.5247	0.0017	-	1.5167	0.0646	-	1.3494	0.2981	U	2.1974	0.0006
A_64_P086979	Pdzrn4	-	0.432	1	-	-0.958	1	-	-1.447	0.8524	D	-2.5273	0.0015	-	-1.3111	0.4319	-	-1.0647	1	-	-1.7879	0.2164	D	-4.1006	0.0001
A_64_P095554		-	-1.7083	0.1843	-	-2.0607	0.1794	-	-1.8354	0.2182	-	-2.1529	0.0113	D	-2.6518	0.0027	D	-3.1043	0.0002	-	-1.6892	0.2411	-	-1.9585	0.0369
A_64_P095895	Rgs11	D	-3.1679	0.0003	-	-0.9031	1	-	-1.4711	1	-	-1.0911	1	D	-3.0612	0.0001	-	-0.8767	1	-	-1.8807	0.2039	-	-0.1061	1
A_64_P096737	Alox12e	-	0.2428	1	U	3.4107	0.0073	-	2.0866	0.6521	-	-0.4082	1	-	-0.5072	0.9997	-	-0.2329	1	-	1.4577	1	U	3.2649	0.0012
A_64_P097669	Nkx2-1	D	-3.585	0.0075	-	-1.2131	1	-	-1.8758	1	-	-0.9732	1	D	-3.5314	0.0034	-	-0.6214	1	-	-1.7027	1	-	0.0311	1
A_64_P098921	Cdca3	-	1.427	0.5568	-	0.5918	1	-	-1.0064	1	-	0.0071	1	-	-0.971	0.5955	-	0.0632	1	D	-2.2075	0.0093	D	-2.9311	0.0001
A_64_P105580	Pax8	D	-4.4024	0.0001	-	-1.5067	1	-	-2.1261	0.2395	-	-1.4257	1	D	-4.8867	0.0001	-	-0.9218	1	-	-2.6741	0.0357	-	0.0206	1
A_64_P107892	Folr1	D	-3.6564	0.0001	-	-1.4338	1	-	-2.1372	0.0271	-	-0.5482	1	D	-2.9439	0.0001	-	-0.8853	1	-	-1.9316	0.0752	-	-0.0496	1
A_64_P115157	Ces1e	-	1.9998	0.064	-	1.8356	0.0675	-	0.5907	1	U	2.7679	0.0001	-	0.8194	0.6899	U	2.4364	0.0016	-	-1.671	0.0637	-	-1.145	0.5385
A_64_P115556	Krt13	-	2.2527	0.2738	-	0.0726	1	-	-1.0102	1	U	5.0828	0.0001	-	1.8027	0.2976	-	2.6194	0.1328	-	-0.7918	1	D	-3.3476	0.0001
A_64_P120634	Pgf	D	-2.2227	0.0011	-	-0.5376	1	-	-1.3136	0.5293	-	-0.8373	1	D	-2.2297	0.0001	-	-0.5865	1	-	-1.239	0.3531	-	0.4488	1
A_64_P123603	Mt1a	-	-1.5398	0.1634	-	-1.0395	1	-	-1.4265	0.0622	-	-1.1998	0.2677	D	-2.1787	0.0001	-	-0.8515	1	D	-1.8851	0.0023	-	-0.6145	1
A_64_P128285	Lppr3	D	-3.4806	0.0001	-	-1.2391	1	-	-1.8569	0.5293	-	-1.0836	1	D	-3.6354	0.0001	-	-1.1699	1	-	-2.5337	0.021	-	-0.2293	1
A_64_P137262	Fam163a	D	-3.0341	0.0003	-	-1.3368	1	-	-2.6395	0.0271	-	-1.0464	1	D	-3.33	0.0001	-	-0.8596	1	-	-1.5286	0.3852	-	-0.3005	1
A_64_P141038	Bex4	D	-3.4477	0.0003	-	-0.8725	1	-	-1.544	0.8578	-	-1.0268	1	D	-3.5567	0.0001	-	-0.669	1	-	-1.9948	0.2511	-	0.6699	1
A_64_P149569		D	-2.5804	0.0009	-	-0.6385	1	-	-1.6744	0.2731	-	-1.0785	1	D	-3.0071	0.0001	-	-0.7766	1	-	-1.7527	0.1243	-	0.0219	1
A_64_P150304		D	-2.6493	0.0009	-	-1.2798	1	-	-1.5079	0.5109	-	-0.9539	1	D	-2.614	0.0001	-	-0.7435	1	-	-0.8153	1	-	0.1539	1
A_64_P155193	Dio1	D	-3.2949	0.0038	-	-1.2047	1	-	-1.5472	1	-	-1.3347	1	D	-3.705	0.0001	-	-0.7901	1	-	-2.068	0.2315	-	-0.2145	1
A_64_P155756	Tpo	D	-6.1007	0.0001	-	-1.8075	0.8684	-	-2.5614	0.0595	-	-1.0548	1	D	-5.6512	0.0001	-	-1.3575	0.9916	-	-2.6069	0.0326	-	0.3754	1
A_64_P156543		D	-3.6625	0.0018	-	-1.3092	1	-	-2.1399	0.727	-	-0.9884	1	D	-3.6019	0.002	-	-0.7092	1	-	-1.43	1	-	0.2916	1
A_64_P162764		-	-1.5546	0.026	-	-1.1749	0.8099	-	-1.4455	0.0831	-	-1.2513	0.0672	D	-2.1911	0.0001	-	-0.9385	0.6104	D	-1.805	0.0038	-	-0.7196	1
A_64_P162770	Cpa4	-	-1.463	0.366	-	-0.5355	1	-	-1.6946	0.4608	-	0.1931	1	D	-2.0644	0.0091	-	0.3752	1	D	-3.0461	0.0007	-	-1.2819	0.6607
A_64_P216550	Serpinb3a	-	3.4133	0.0308	-	-0.0783	1	-	-0.0718	1	U	4.9125	0.0001	-	1.7951	0.447	-	2.3304	0.594	-	-0.8942	1	D	-3.4353	0.0002
A_42_P464974	Ly6d	-	3.3887	0.136	-	0.3435	1	-	-0.9579	1	U	4.3522	0.0005	-	1.4724	0.7749	-	2.3474	1	-	-0.6598	1	-	-3.335	0.0106
A_42_P471653	Anxa8	-	3.1724	0.0153	-	0.6732	1	-	-0.821	1	-	2.0094	0.694	-	1.1575	0.7615	-	1.1633	1	-	-1.0951	1	D	-3.0241	0.0086
A_42_P489764	Gjb2	-	2.2319	0.0167	-	0.1485	1	-	-0.5761	1	-	0.5226	1	-	0.6636	0.8083	-	0.5322	1	-	-1.5111	0.2055	D	-2.526	0.0006
A_42_P493900	Hdac11	-	-0.9962	0.6224	-	-0.5655	1	-	-0.6594	1	-	-0.3908	1	D	-1.1713	0.0036	-	-0.2068	1	-	-0.76	0.9997	-	-0.2048	1
A_42_P508921	Aqp3	-	1.6822	1	-	0.3087	1	-	-1.0076	1	-	3.153	0.0174	-	1.6017	0.5618	-	1.9661	1	-	-1.5558	0.932	D	-3.249	0.002
A_42_P536741	Derl3	-	-2.2817	0.0246	-	-0.1761	1	-	-0.5829	1	-	-0.1969	1	D	-2.4713	0.0022	-	-0.4121	1	-	-0.8099	1	-	0.627	1
A_42_P540609	Nxpe4	-	1.8144	0.0912	-	0.065	1	-	1.0283	1	-	0.9186	1	U	2.1629	0.0045	-	1.0085	1	-	0.1806	1	-	-0.6363	1
A_42_P546008	Sftpd	D	-3.822	0.0014	-	-0.9726	1	-	-1.9785	0.5936	-	-1.638	0.727	-	-2.3828	0.0235	-	-1.3947	1	-	-2.0186	0.2249	-	0.2693	1
A_42_P548410	Acot1	-	-2.4254	0.0863	-	-1.1191	1	-	-1.3882	1	-	-1.0912	1	D	-3.0242	0.0027	-	-0.5103	1	-	-1.9596	0.6248	-	-0.0513	1
A_42_P554373	Tmprss2	D	-2.4062	0.0094	-	-0.2907	1	-	-0.3594	1	-	-0.7982	1	-	-1.2603	0.1922	-	-0.3233	1	-	-1.6639	0.3175	-	-0.4688	1
A_42_P567268	Mt2A	-	-1.3515	0.325	-	-0.8489	1	-	-1.3868	0.485	-	-1.2714	0.394	D	-2.1209	0.0001	-	-0.324	1	-	-1.922	0.0636	-	-0.9523	1
A_42_P577431	Bcl3	-	1.5285	0.0195	-	0.4357	1	-	0.5255	1	-	0.8749	0.4394	U	1.3018	0.0042	-	0.6962	1	-	0.0116	1	-	-0.2767	1
A_42_P585467	Rab25	-	-1.3069	0.5954	-	-0.3931	1	-	-1.4174	0.7244	-	0.1462	1	-	-1.146	0.1968	-	0.7628	1	D	-3.9695	0.0001	-	-1.6096	0.1909
A_42_P594793	Prss8	-	-1.4301	0.3481	-	-0.4921	1	-	-1.0013	1	-	0.0349	1	-	-1.5046	0.0745	-	0.3206	1	D	-2.9113	0.0024	-	-0.9314	1
A_42_P596050	Cdhr1	-	2.1768	0.2976	-	0.5542	1	-	-1.5491	1	-	0.7411	1	-	0.1266	0.9997	-	0.6353	1	-	-2.6316	0.0696	D	-3.2672	0.0011
A_42_P603980	Wfdc2	D	-2.6361	0.0004	-	-0.5677	1	-	-0.0559	1	-	-0.9638	1	-	-0.2837	0.9997	-	-0.7619	1	-	-1.3144	0.6339	-	0.1978	1
A_42_P640792	Gjb6	-	1.2713	1	-	-0.0908	1	-	-1.5853	1	-	0.0977	1	-	-0.6788	0.9951	-	0.2446	1	-	-2.6852	0.0163	D	-2.6362	0.0026
A_42_P643259	Eps8l1	-	-0.3776	1	-	-0.3132	1	-	-0.7675	1	-	0.9279	1	-	-0.2134	0.9997	-	1.3328	1	D	-3.2591	0.0001	-	-1.5707	0.3853
A_42_P643349	Myl4	-	0.1156	1	-	-0.9845	1	-	-0.1161	1	D	-2.2323	0.0005	-	-0.1977	0.9997	-	-1.1304	0.9138	-	-0.1506	1	-	-2.1742	0.0106
A_42_P665039	Col17a1	-	2.2522	0.1265	-	0.6142	1	-	-1.0564	1	-	1.3632	1	-	0.3386	0.9997	-	1.2897	1	-	-1.8852	0.1889	D	-2.9148	0.0001
A_42_P678870	Cyp2f4	-	1.4001	1	-	0.6272	1	-	-0.4084	1	U	2.95	0.0025	-	2.369	0.1117	-	2.0936	0.589	-	-0.7132	1	-	-2.2526	0.0662
A_42_P678904	Smim22	D	-2.2166	0.001	-	-0.6919	1	-	-0.6886	1	-	-0.8746	1	-	-1.5737	0.0184	-	-0.6163	1	-	-1.469	0.371	-	0.0856	1
A_42_P681441	Eps8l2	-	-0.3321	1	-	-0.6245	1	-	-0.7725	1	-	0.0428	1	-	-0.8702	0.2878	-	0.5142	1	D	-2.273	0.0008	-	-1.0727	0.9686
A_42_P683837	Serpinb6b	-	-2.1977	0.0267	-	-0.7593	1	-	-1.2668	1	-	-0.9112	1	D	-2.4563	0.0004	-	-0.8342	1	-	-1.2133	0.7829	-	-0.1293	1
A_42_P686234		-	0.6536	1	-	1.2145	1	-	1.9668	0.3236	-	1.1072	0.7036	U	4.3472	0.0001	-	-0.4275	1	-	-1.1859	0.7243	-	-0.9296	1
A_42_P699201	Depdc1	-	1.5383	1	-	0.4447	1	-	-1.3445	1	-	-0.0867	1	-	-1.1159	0.7833	-	-0.0546	1	-	-2.2334	0.1544	D	-3.128	0.0021
A_42_P768883	Perp	-	-0.5415	1	-	-0.2285	1	-	-1.2819	0.8114	-	0.7255	1	-	-0.6661	0.6287	-	1.1837	0.8153	D	-3.4334	0.0001	-	-1.4842	0.1846
A_42_P773155	Cyfip2	-	-1.9024	0.2201	-	0.2082	1	-	-1.4417	1	-	-1.1123	1	D	-2.451	0.0026	-	-0.8851	1	-	-1.1851	0.9011	-	0.258	1
A_42_P803810	Myo5c	D	-3.0498	0.0071	-	-0.3112	1	-	-0.0935	1	-	-0.6887	1	-	-1.4477	0.414	-	-0.1645	1	-	-1.9272	0.2937	-	0.627	1
A_42_P812805	Smoc2	-	-1.5206	0.0718	-	-0.5585	1	-	-1.3064	0.1843	-	-0.3389	1	D	-1.5067	0.0015	-	-0.4223	1	-	-0.6675	1	-	0.0504	1
A_42_P841193	Ddit4l	-	-0.0128	1	-	-0.2621	1	-	0.6533	1	-	0.4078	1	U	1.2553	0.0003	-	-0.2195	1	-	0.6699	0.9447	-	-0.3122	1
A_43_P11040	Tppp3	-	1.1999	0.3864	-	0.0403	1	-	1.1953	0.0883	-	0.7534	1	U	1.6907	0.0001	-	0.4216	1	-	1.1297	0.1817	-	-1.0044	0.679
A_43_P11193	Sdc2	-	-1.2656	0.1848	-	-0.5322	1	-	-0.7863	1	-	-0.5377	1	D	-1.392	0.0022	-	-0.3045	1	-	-0.6442	1	-	0.0336	1
A_43_P11560	Aqp5	-	-1.2187	0.7607	-	-0.0702	1	-	1.6522	0.5024	-	-0.5147	1	U	2.7139	0.0001	-	-0.2808	1	-	-0.5193	1	-	0.6235	1
A_43_P11701	Sdc2	-	-1.3767	0.0476	-	-0.4804	1	-	-0.7555	1	-	-0.6359	1	D	-1.5534	0.0023	-	-0.3047	1	-	-0.6921	1	-	0.0777	1
A_43_P12154	Acan	-	2.0392	0.222	-	-0.8584	1	-	-1.0571	1	-	0.2004	1	-	0.4699	0.9997	-	-0.1709	1	-	-0.6203	1	D	-2.8875	0.0044
A_43_P12241	Prl7a3	-	0.2378	1	-	-0.0055	1	-	0.0817	1	-	-0.0057	1	-	0.2241	0.9492	-	-0.0111	1	-	-0.0111	1	U	0.6048	0.0059
A_43_P12626	Msln	-	1.3473	0.8068	-	0.1662	1	-	1.0264	1	-	0.3714	1	U	2.5663	0.0017	-	0.5036	1	-	0.1777	1	-	-0.3262	1
A_43_P12689	Defb1	-	-1.5121	1	-	-0.2897	1	-	-1.3331	1	-	-0.158	1	-	-2.1294	0.125	-	0.3657	1	D	-3.8958	0.0016	-	-1.7186	0.7664
A_43_P12924	Abcg5	D	-3.2898	0.0034	-	-0.609	1	-	-1.7186	1	-	-0.8653	1	-	-2.8657	0.0236	-	-0.5404	1	-	-1.2273	1	-	-0.3352	1
A_43_P15339	Pitx1	-	1.4955	0.1763	-	0.4412	1	-	0.7747	1	-	1.0693	0.4709	U	1.3912	0.007	-	1.2248	0.8195	-	0.3591	1	-	-0.5323	1
A_43_P15386	Espn	-	-2.3449	0.1096	-	-0.9609	1	-	-1.2586	1	-	-0.6848	1	D	-3.0258	0.0027	-	-0.3962	1	-	-1.393	0.8421	-	0.0239	1
A_43_P17060	Them5	-	0.4992	1	-	-0.4624	1	-	-1.107	1	-	1.2791	0.2367	-	-0.0578	0.9997	-	1.5055	0.1266	D	-2.4634	0.0006	-	-1.2951	0.3322
A_43_P17221	Myoz2	-	-0.3599	1	-	-1.2426	1	-	0.522	1	-	-1.6955	0.0914	-	0.7305	0.7794	-	-1.814	0.3735	-	-1.1779	0.817	D	-2.879	0.0002
A_43_P19054	Dsc2	-	-2.1797	0.1029	-	-1.1142	1	-	-1.3134	1	-	-0.6198	1	-	-1.6039	0.0508	-	-0.1178	1	D	-3.4642	0.0001	-	-1.1156	1
A_43_P19969	LOC683313	-	2.5488	0.0719	-	2.138	0.6519	-	1.524	1	-	1.667	0.7098	U	3.5262	0.0001	-	2.3539	0.2871	-	0.0704	1	-	-0.3808	1
A_43_P21849	RGD1565709	-	-1.0197	1	-	0.0493	1	U	3.2815	0.0014	-	0.2045	1	-	-0.4235	0.9997	-	-1.1259	1	-	-0.9794	1	-	-0.3564	1
A_43_P23458	Klk12	-	2.6063	0.2826	-	0.2158	1	-	0.3579	1	U	3.2064	0.0058	-	2.3745	0.2354	-	2.3072	0.6034	-	-0.638	1	-	-2.2677	0.1284
A_44_P1019291	Dleu7	-	0.7075	1	-	-0.8924	1	-	-2.2931	0.6234	-	-1.2775	1	-	-1.4728	0.5986	-	-2.0158	0.8768	-	-2.7314	0.096	D	-3.2227	0.0048
A_44_P1025812	Camsap3	-	0.379	1	-	-0.2857	1	-	-0.501	1	-	0.3558	1	-	-0.3574	0.982	-	0.7563	1	D	-2.2748	0.0042	-	-0.8848	1
A_44_P1035656	Cd24	-	-1.1538	0.1922	-	-0.4359	1	-	-0.6983	1	-	-0.6695	1	D	-1.1934	0.0026	-	-0.3675	1	-	-0.5236	1	-	0.2478	1
A_44_P1039927	Eepd1	-	-0.3462	1	-	0.6181	1	-	0.6531	1	-	0.213	1	U	1.4335	0.0065	-	-0.1087	1	-	1.2853	0.5712	-	0.9098	1
A_44_P1048380	Fam46a	-	-0.8804	0.6287	-	-0.2869	1	-	-0.8182	1	-	-0.8355	0.9118	D	-1.3308	0.0067	-	-1.1023	0.3504	-	-0.931	0.5601	-	-0.1884	1
A_44_P104985	Serpinb2	-	2.7372	0.0894	-	0.0258	1	-	0.4633	1	U	3.1039	0.0035	-	1.7273	0.4345	-	1.8506	0.914	-	-0.3279	1	-	-2.3636	0.0755
A_44_P1054324	Csta	-	3.1789	0.2134	-	0.1673	1	-	-0.0805	1	U	4.6515	0.0003	-	2.2849	0.3886	-	2.354	1	-	-0.6724	1	-	-2.164	0.6514
A_44_P109455	Gstm2	-	1.0023	0.766	-	-0.0245	1	-	0.9255	1	-	0.5397	1	U	1.3574	0.0062	-	0.5157	1	-	0.2576	1	-	-0.5361	1
A_44_P126938	LOC171161	-	-1.6713	0.5437	-	1.1272	1	U	4.6313	0.0002	-	-1.1443	1	-	0.7627	0.9546	-	-1.2061	1	-	0.4443	1	-	0.1129	1
A_44_P133335		U	2.5274	0.0037	-	0.9388	1	-	0.352	1	-	1.6766	0.1605	-	1.3807	0.1225	-	1.4357	0.7073	-	-0.6995	1	-	-1.2789	0.4281
A_44_P137448	Ptgs1	-	-1.7378	0.1578	-	-0.8046	1	-	-1.0134	1	-	-0.5024	1	D	-1.8431	0.0055	-	-0.502	1	-	-0.7798	1	-	0.8968	1
A_44_P140684	Col8a1	-	-1.7921	0.0219	-	-1.2538	1	-	-1.5147	0.3464	-	-1.0551	0.9918	D	-1.8854	0.0031	-	-0.5577	1	-	-1.7235	0.0961	-	-0.623	1
A_44_P142242	Cdh1	-	-0.7895	1	-	-0.0556	1	-	-0.9388	1	-	-0.0268	1	-	-1.0176	0.1539	-	0.5773	1	D	-2.9984	0.0001	-	-0.7965	1
A_44_P142925	Tprg1	-	2.2509	0.0894	-	-0.4378	1	-	-0.0202	1	U	3.195	0.0001	-	1.5308	0.3996	-	2.3487	0.1099	-	-0.9147	1	-	-1.4673	0.4228
A_44_P147055	Gjb1	-	-2.5156	0.0401	-	-0.7704	1	-	-1.199	1	-	-0.5663	1	D	-2.8706	0.0012	-	-0.1857	1	-	-0.8834	1	-	0.4392	1
A_44_P147300	Clca5	-	2.9539	0.0401	-	0.5976	1	-	0.4447	1	U	2.9742	0.0086	-	2.3904	0.125	-	2.1883	0.5094	-	-0.4544	1	-	-0.9915	1
A_44_P147572		-	-0.741	1	-	-0.4524	1	-	-1.337	1	-	-1.6172	0.4985	D	-2.8954	0.002	-	-2.9367	0.0164	-	-1.9563	0.1552	-	-0.9689	1
A_44_P159271	Prr15	-	-1.9146	0.1361	-	-0.8038	1	-	-1.3169	1	-	-0.5543	1	D	-2.8039	0.0013	-	-0.2468	1	-	-2.8363	0.058	-	-0.4312	1
A_44_P174374	Ephx1	-	-1.0845	0.4344	-	-0.0884	1	-	-0.0022	1	-	0.2874	1	-	-0.5082	0.7659	-	1.2911	0.2912	-	1.1109	0.6253	U	2.6083	0.0001
A_44_P185294		U	2.6492	0.0011	-	0.8066	1	-	0.3805	1	-	1.1417	1	-	0.8289	0.7323	-	1.2315	1	-	-0.3979	1	-	-1.3236	0.321
A_44_P189326	Pdia3	-	-0.7572	0.6372	-	-0.1646	1	-	-0.2722	1	-	-0.2014	1	D	-1.3046	0.0016	-	0.0628	1	-	-0.5906	1	-	0.3163	1
A_44_P192000	Sbsn	-	3.5077	0.1486	-	0.4577	1	-	0.1491	1	U	4.4245	0.0002	-	2.4151	0.347	-	2.511	1	-	0.3812	1	-	-2.416	0.2063
A_44_P194230	Slit2	-	-1.4797	0.2429	-	-0.8724	1	-	-0.7986	1	-	-0.6381	1	D	-1.8094	0.0072	-	-0.6397	1	-	-1.3103	0.8089	-	-0.0819	1
A_44_P201201	Col10a1	-	2.5533	0.0114	-	-1.0158	1	-	-0.6116	1	-	-0.0952	1	-	1.1111	0.5492	-	0.2806	1	-	-1.0652	1	D	-3.9743	0.0001
A_44_P212521	Gzmf	-	0.2105	1	-	0.8026	1	U	2.4347	0.0086	-	0.4104	1	-	0.8317	0.81	-	0.1197	1	-	0.3677	1	-	0.5457	1
A_44_P217875	Dsp	-	-0.2121	1	-	0.3264	1	-	-0.8364	1	-	1.0653	0.3807	-	-0.4471	0.9227	-	1.1682	0.2873	D	-3.4526	0.0001	-	-1.5547	0.0619
A_44_P222161	Col10a1	-	2.1771	0.2685	-	-1.4477	1	-	-1.0569	1	-	-0.7404	1	-	-0.0527	0.9997	-	-0.4553	1	-	-0.7391	1	D	-3.6569	0.0007
A_44_P227243	Dapl1	-	1.4766	0.5709	-	0.3982	1	-	-1.3184	1	-	1.5224	0.3992	-	-0.4109	0.9997	-	0.9127	1	-	-2.2562	0.0179	D	-2.9271	0.0001
A_44_P235926	Gng7	-	-3.3768	0.0218	-	-0.78	1	-	-1.325	1	-	-0.8139	1	D	-3.3822	0.0094	-	-0.4494	1	-	-1.4495	1	-	0.4421	1
A_44_P251064	Krt14	-	1.8719	0.2653	-	0.666	1	-	-1.4724	1	-	1.4357	0.8372	-	-0.0625	0.9997	-	1.459	0.8659	-	-2.2105	0.0309	D	-3.1056	0.0001
A_44_P253479	Tmem98	-	-2.1831	0.0481	-	-1.1072	1	-	-1.1797	1	-	-0.9178	1	D	-2.2437	0.0098	-	-0.4851	1	-	-1.2948	0.666	-	-0.0972	1
A_44_P263105	Limd2	-	-1.6323	0.557	-	-0.2067	1	-	-1.4334	1	-	-1.1287	1	D	-2.2246	0.0033	-	-0.7917	1	-	-1.5683	0.4544	-	-0.7089	1
A_44_P289637	Slc4a1	-	-0.4543	1	-	-0.2025	1	-	0.1372	1	-	1.3172	0.5442	-	0.2565	0.9997	-	1.0888	0.9081	-	1.0246	1	U	3.4014	0.0001
A_44_P291028	Arhgef19	-	-0.7286	1	-	-0.5874	1	-	-1.3391	1	-	-0.1483	1	-	-1.2314	0.2152	-	0.1492	1	D	-3.0256	0.0008	-	-0.514	1
A_44_P323304	Pygb	-	-2.006	0.0308	-	-0.7085	1	-	-0.8481	1	-	-0.8912	1	D	-1.9292	0.0029	-	-0.3908	1	-	-1.4824	0.4456	-	-0.2808	1
A_44_P323664	RGD1559682	-	-0.3325	1	-	-0.0245	1	-	-0.4694	1	-	-0.3493	1	D	-0.8359	0.0008	-	-0.0358	1	-	-0.7545	0.2849	-	-0.1051	1
A_44_P326133	LOC102555146	-	1.8973	0.2627	-	0.9198	1	-	0.575	1	-	0.8607	1	U	3.0346	0.0026	-	1.6763	0.9081	-	-0.5877	1	-	-0.6212	1
A_44_P330143	Rhcg	-	0.7264	1	-	2.6748	0.2197	-	1.7091	1	-	0.7221	1	-	-1.2693	0.5246	-	0.8046	1	-	0.7779	1	U	2.8101	0.0046
A_44_P335974	Aldh1a7	-	-1.036	0.9196	-	0.0281	1	-	-0.3706	1	-	0.3134	1	-	-0.6614	0.6456	-	0.9654	0.8374	D	-2.4521	0.001	-	-0.2701	1
A_44_P337311	Thbs4	-	0.0804	1	-	-0.5591	1	-	0.6688	1	-	-0.6109	1	-	0.7477	0.3745	-	-1.1572	0.6024	-	-0.6915	1	D	-2.3148	0.0001
A_44_P353708	Ttn	-	-0.2823	1	-	-0.7732	1	-	0.8173	0.8499	-	0.0714	1	U	1.1655	0.0042	-	-1.3715	1	-	0.7545	0.9632	-	-0.4874	1
A_44_P354078	Hist1h1a	-	1.768	0.1036	-	0.6344	1	-	-0.4683	1	-	-0.1281	1	-	-0.1251	0.9997	-	-0.401	1	-	-1.8215	0.065	D	-2.0201	0.0034
A_44_P358693		D	-0.6338	0.0061	-	-0.6115	0.3787	-	-0.6394	0.0269	-	-0.6117	0.0137	-	-0.1813	0.9997	-	-0.6227	0.0208	-	-0.6227	0.0276	-	-0.6227	0.2167
A_44_P365291	Olr766	U	1.8059	0.0001	-	0.0513	1	-	-0.0056	1	-	0.2142	1	-	0.514	0.8627	-	0.1569	1	-	0.0504	1	-	0.1329	1
A_44_P372261	Slpi	-	2.0605	0.0915	-	0.2077	1	-	-1.1996	1	-	2.1947	0.0102	-	0.2709	0.9997	-	1.2511	1	-	-1.0738	1	D	-3.8793	0.0001
A_44_P375502	Degs2	-	3.2485	0.0299	-	0.8062	1	-	-1.704	1	-	1.4285	1	-	0.5347	0.9997	-	0.7566	1	-	-2.1838	0.2225	D	-3.5396	0.0001
A_44_P379347	Ppp1r17	-	-2.3302	0.0271	-	-0.7357	1	-	-1.5978	1	-	-1.6441	0.5753	D	-3.2397	0.0003	-	-0.6876	1	-	-1.9529	0.239	-	0.1621	1
A_44_P386383	Scn9a	-	-1.7582	0.748	-	-2.8176	0.2762	-	-2.7591	0.0281	-	-2.6577	0.0312	D	-3.1789	0.0063	-	-2.8872	0.0309	-	-2.4689	0.0833	-	-2.1805	0.2242
A_44_P398612	Slc26a7	-	-3.5349	0.0324	-	-1.1997	1	-	-1.709	1	-	-1.147	1	D	-3.6693	0.0081	-	-0.5885	1	-	-1.7785	0.9649	-	0.1987	1
A_44_P401110	Prss40	-	0.6012	1	-	0.9547	1	-	0.5986	1	-	0.3247	1	-	0.0798	0.9997	-	-0.0254	1	-	1.2463	0.8412	U	2.6807	0.0026
A_44_P402445	Nefh	-	2.2273	0.0567	-	2.41	0.1384	-	1.8015	0.6452	U	2.6295	0.0003	-	1.2926	0.3258	-	1.7416	0.5473	-	0.2392	1	-	1.2097	1
A_44_P405321	RGD1561881	-	-0.3464	1	-	0.5544	1	-	0.6979	1	-	-0.1391	1	U	1.3139	0.0075	-	0.0352	1	-	1.0264	0.6821	-	0.6596	1
A_44_P414299	Pdzk1ip1	-	-0.8871	1	-	-1.0158	1	-	-0.8513	1	-	-0.1539	1	-	-1.2451	0.2584	-	0.2285	1	D	-2.7356	0.0004	-	-1.2372	0.5551
A_44_P425150	Gp2	-	0.6919	1	-	0.5123	1	U	3.744	0.0002	-	1.0182	1	-	2.8887	0.0138	-	-0.1292	1	-	0.501	1	-	0.2338	1
A_44_P429006	Cers1	-	-0.2026	1	-	-0.369	1	-	0.3964	1	-	0.1456	1	U	1.1361	0.009	-	-0.1728	1	-	0.7401	0.9454	-	0.1377	1
A_44_P437966	Apcs	-	-0.1043	1	-	0.0241	1	-	0.2226	1	-	0.0865	1	-	0.3298	0.9492	-	-0.0606	1	U	1.2257	0.0013	-	0.0418	1
A_44_P438272	Crisp1	-	3.1719	0.0926	-	1.5698	1	-	0.171	1	U	4.4895	0.0002	-	1.2645	0.7749	-	1.3031	1	-	-0.8263	1	-	-2.9181	0.0896
A_44_P454232	Scgn	-	-1.8539	0.1548	-	-0.065	1	-	-1.1042	1	-	-0.7442	1	D	-2.7958	0.0008	-	-0.284	1	-	-1.5792	0.3443	-	0.131	1
A_44_P483360	Nrip3	-	-1.9974	0.0173	-	-0.6225	1	-	-1.4614	0.556	-	-0.5302	1	D	-1.981	0.0018	-	-0.6747	1	-	-0.5676	1	-	-0.0589	1
A_44_P485208	Crnn	-	1.7828	0.4257	-	1.3464	1	-	2.2005	0.2635	-	0.5556	1	U	3.1424	0.0073	-	0.7893	1	-	0.0571	1	-	0.7412	1
A_44_P503240	Sytl5	D	-2.3962	0.009	-	-1.644	0.8077	-	-1.5448	0.6159	-	-0.6808	1	-	-1.7983	0.0375	-	-0.8762	1	-	-0.7112	1	-	0.8956	1
A_44_P506024	Sox2	-	2.4846	0.4042	-	1.0624	1	-	0.8865	1	-	2.3582	0.3267	U	3.7632	0.0093	-	2.0194	1	-	-0.4275	1	-	-0.1255	1
A_44_P515798	Ucma	-	0.5735	1	-	-1.3603	1	-	-1.0979	1	-	0.1264	1	-	0.1845	0.9997	-	-0.4381	1	-	-0.8542	1	D	-2.8982	0.0001
A_44_P516160	Abca12	-	2.7019	0.0637	-	0.2105	1	-	0.3533	1	U	3.0522	0.0005	-	2.4778	0.0698	-	2.3606	0.3169	-	-0.601	1	-	-1.5641	0.5788
A_44_P517858	Svop	-	-0.2	1	-	-0.2381	1	-	-0.2046	1	-	-0.0498	1	-	-0.1449	0.9997	-	1.0019	1	-	1.3564	0.4893	U	4.0377	0.0001
A_44_P530131	Asb2	-	0.0358	1	-	-0.6077	1	-	0.6645	1	-	0.4362	1	U	1.0287	0.0065	-	-1.2283	0.5664	-	0.5549	1	-	-0.4024	1
A_44_P555518	Fam50b	-	-0.2195	1	-	-0.2841	1	-	-0.196	1	-	-0.1583	1	-	0.0313	0.9997	-	0.0108	1	-	-0.0812	1	U	2.4571	0.0072
A_44_P807058	Emp1	-	0.8026	0.366	-	0.1597	1	-	0.5466	1	-	0.4669	1	U	1.019	0.008	-	0.713	0.4841	-	-0.2316	1	-	-0.3428	1
A_44_P914438	Cdkn1a	-	0.8948	0.9101	-	0.1683	1	-	0.8849	1	-	1.1564	0.2919	-	1.3905	0.0235	-	1.6288	0.2628	-	1.6363	0.1355	U	2.367	0.0016
A_44_P914760		-	-1.1285	1	-	-0.312	1	-	-0.8785	1	-	-0.3908	1	D	-1.9474	0.0072	-	0.3806	1	-	-2.6252	0.0888	-	-0.6733	1
A_44_P975437	Cldn4	-	-1.7155	0.1711	-	-0.4389	1	-	-1.092	1	-	-0.4016	1	-	-1.1251	0.3062	-	0.3346	1	D	-3.1843	0.0002	-	-1.0661	1
A_44_P987735	Trim29	-	2.0921	0.766	-	0.0882	1	-	-0.9037	1	-	2.1032	0.7036	-	0.6655	0.9997	-	1.4662	1	-	-1.9253	0.6821	D	-3.2188	0.0042
A_44_P990998	Klk8	-	3.0006	0.5168	-	0.953	1	-	0.2925	1	U	4.2254	0.0032	-	2.1044	0.6114	-	2.335	1	-	-0.7028	1	-	-2.2201	0.5
A_44_P992662	Ftcd	-	-0.1569	1	-	-0.5172	1	-	-1.4497	1	-	-0.8348	1	-	-0.8126	0.7597	-	-0.4579	1	D	-2.5086	0.0009	-	-2.0285	0.0157
A_64_P000614	RGD1562234	-	3.6027	0.0224	-	0.7244	1	-	-0.0497	1	U	3.9025	0.0001	-	2.1874	0.1504	-	2.6483	0.1749	-	-0.1424	1	-	-1.8463	0.4207
A_64_P000930	Spta1	-	-2.4418	0.0944	-	-0.3308	1	-	-0.9081	1	-	-0.1119	1	D	-2.8877	0.0093	-	0.0228	1	-	-0.7125	1	-	1.3378	1
A_64_P000967	Col2a1	-	1.6622	0.1452	-	-0.8314	1	-	-0.7496	1	-	-0.103	1	-	0.0368	0.9997	-	-0.3245	1	-	-0.0553	1	D	-2.1377	0.0062
A_64_P004017	Lipf	-	-0.0705	1	-	0.7141	1	U	5.1707	0.0001	-	0.1093	1	-	2.5306	0.0357	-	-0.2055	1	-	0.1369	1	-	0.8253	1
A_64_P004231	Gsta3	-	-1.1053	0.1967	-	-0.7358	1	-	-0.7049	0.8683	-	0.0147	1	D	-1.096	0.0053	-	-0.2607	1	-	-0.9687	0.3993	-	0.0494	1
A_64_P005043	Nt5dc2	-	-1.2839	0.3963	-	-0.1548	1	-	-1.2907	0.6452	-	-0.3689	1	D	-1.9481	0.0003	-	0.0019	1	-	-1.8568	0.0929	-	-0.4724	1
A_64_P005053	Vsig8	-	2.3269	0.0249	-	0.2352	1	-	0.2319	1	U	2.4159	0.0033	-	1.4437	0.2219	-	2.1863	0.1131	-	-0.8395	1	-	-1.2543	0.6313
A_64_P005626	Anxa9	-	1.771	0.269	-	-0.2496	1	-	-0.0684	1	U	2.3295	0.0061	-	1.34	0.2742	-	2.0145	0.2153	-	-1.3615	0.4503	-	-1.6759	0.1908
A_64_P006498	Ces1e	-	1.8803	0.1469	-	0.9325	1	-	0.8825	1	U	2.2961	0.0007	-	0.7192	0.8677	-	1.9245	0.1458	-	-0.5017	1	-	-0.4019	1
A_64_P009857	Tbx1	-	0.5951	1	-	-0.2406	1	-	0.9172	0.7241	-	0.0735	1	U	1.4672	0.0002	-	-0.2564	1	-	0.4827	1	-	-0.5062	1
A_64_P009999	Tac1	-	1.6114	0.6833	-	0.2073	1	-	-0.7471	1	-	-0.5113	1	-	-0.9158	0.892	-	-0.4135	1	-	-0.367	1	D	-2.691	0.0077
A_64_P010847	Ccdc27	-	-2.9799	0.016	-	-0.4771	1	-	-1.5451	1	-	-1.3236	1	D	-3.0036	0.0075	-	-0.983	1	-	-1.5954	0.7538	-	-0.5287	1
A_64_P011489	Gdf15	-	-1.6317	0.5066	-	-0.7202	1	-	-0.2021	1	-	0.5174	1	-	-0.7118	0.8959	-	1.6805	0.7289	-	0.9324	1	U	3.6968	0.0001
A_64_P011544	Clcnkb	-	-2.2108	0.105	-	-1.4308	1	-	-2.3112	0.2363	-	-1.4797	0.8375	D	-2.796	0.005	-	-1.2908	1	-	-2.0978	0.1976	-	-0.7208	1
A_64_P011869	Fam3d	-	0.502	1	-	-0.0477	1	-	2.1791	0.4103	-	-0.1147	1	U	3.7243	0.0001	-	-0.6751	1	-	-0.6473	1	-	-0.2028	1
A_64_P012977	Tap2	-	-0.987	0.7955	-	0.1009	1	-	-1.4541	0.089	-	-0.8594	1	D	-1.5031	0.0027	-	-1.1363	0.5464	-	-1.06	0.6356	-	-0.7005	1
A_64_P013258		-	-1.2141	0.8253	-	0.3517	1	-	-1.0126	1	-	0.0821	1	-	-1.0064	0.3641	-	0.5863	1	D	-3.3902	0.0001	-	-1.7761	0.2182
A_64_P015527	LOC690288	D	-3.0038	0.0019	-	-0.98	1	-	-1.6386	1	-	-0.6383	1	-	-1.2825	0.549	-	0.0283	1	-	-1.5829	0.6202	-	-0.0312	1
A_64_P015558		D	-3.1477	0.0022	-	0.8099	1	-	0.0962	1	-	-0.8435	1	-	-0.7401	0.8129	-	-0.414	1	-	-1.7248	0.5585	-	0.4729	1
A_64_P016628	Lrrc30	-	1.0631	1	-	1.4213	1	-	2.6045	0.0622	-	2.1299	0.0835	U	2.7756	0.0017	-	-0.0127	1	-	1.7222	0.4544	-	-0.1401	1
A_64_P017577	Ccdc64b	-	-0.6837	1	-	-0.0016	1	-	-1.1907	1	-	0.2785	1	-	-0.6392	0.7721	-	0.7919	1	D	-3.5733	0.0001	-	-1.5474	0.2548
A_64_P018281		-	-0.111	1	-	-0.111	1	-	-0.1224	1	-	-0.111	1	U	1.1315	0.0021	-	-0.111	1	-	0.098	1	-	-0.1167	1
A_64_P019501		-	0.4009	1	-	0.8609	1	-	0.9719	1	U	2.1012	0.006	-	0.9507	0.7724	-	-0.338	1	-	-0.272	1	-	0.014	1
A_64_P019851		-	3.1847	0.0515	-	0.1803	1	-	0.2872	1	U	4.9776	0.0001	-	2.3818	0.2077	-	2.787	0.2415	-	-0.3576	1	-	-2.2133	0.1908
A_64_P020471	Lrrc3b	-	0.2166	1	-	-0.6035	1	-	0.6497	1	-	0.1516	1	U	1.2218	0.0042	-	0.0206	1	-	0.5247	1	-	-0.6381	1
A_64_P020769	Rsph9	-	-1.7354	0.0308	-	-0.915	1	-	-1.1165	0.9168	-	-0.7075	1	D	-2.0671	0.0001	-	-0.2575	1	-	-1.4339	0.2784	-	-0.2395	1
A_64_P021696	Lor	-	3.5132	0.0442	-	0.2832	1	-	0.4918	1	U	5.2063	0.0001	-	2.5333	0.1869	-	3.0411	0.2399	-	-0.3429	1	-	-2.5117	0.1049
A_64_P021960	Lce1l	-	2.2946	0.1097	-	-0.0881	1	-	0.4662	1	U	3.0249	0.0001	-	1.7181	0.1457	-	2.2415	0.1458	-	-0.2418	1	-	-1.7032	0.0671
A_64_P024670	Chad	-	1.7769	0.3577	-	-1.3219	1	-	0.0136	1	-	-0.4755	1	-	0.8912	0.7496	-	-0.3631	1	-	-1.3442	1	D	-3.6673	0.0001
A_64_P025232	LOC685351	-	2.0944	0.3352	-	0.637	1	-	-0.1454	1	U	3.3788	0.0036	-	1.148	0.7816	-	1.8696	0.8211	-	0.2294	1	-	-1.168	1
A_64_P025305	Clca4l	-	0.5993	1	-	-0.375	1	-	1.9235	0.8351	-	0.9163	1	U	3.4974	0.0046	-	-0.9561	1	-	-1.9496	0.2453	-	-1.3085	1
A_64_P025958	Il36b	-	2.9928	0.0172	-	0.444	1	-	-0.2448	1	U	2.9085	0.0016	-	0.773	0.9494	-	2.0591	0.4304	-	-0.259	1	-	-2.2387	0.0438
A_64_P027474	Hsd17b6	-	0.7464	1	-	0.0402	1	-	1.4235	1	-	-0.0048	1	U	3.367	0.0001	-	-0.0151	1	-	-0.0256	1	-	0.0006	1
A_64_P027690	Pla2g10	-	-3.6096	0.0113	-	-1.2558	1	-	-1.2537	1	-	-0.9369	1	D	-3.4456	0.005	-	-1.0033	1	-	-2.3793	0.2138	-	-0.0406	1
A_64_P027797	RGD1559804	U	1.9325	0.0004	-	0.0054	1	-	0.0929	1	-	0.0051	1	-	0.2017	0.9997	-	-0.0056	1	-	0.0054	1	-	-0.0056	1
A_64_P029008	Chdh	-	-1.3488	0.1599	-	-0.573	1	-	-1.4404	0.3464	-	-0.2627	1	D	-1.9219	0.0002	-	-0.0631	1	-	-2.2556	0.0122	-	-0.5241	1
A_64_P029023	Tmprss11a	-	2.9265	0.0189	-	0.939	1	-	0.6063	1	U	3.5294	0.0001	-	2.8494	0.0127	-	2.4419	0.2292	-	-0.53	1	-	-1.8894	0.168
A_64_P029282	Man1c1	-	-1.883	0.0418	-	-0.7281	1	-	-0.816	1	-	-0.7483	1	D	-1.8292	0.0029	-	-0.5058	1	-	-1.1663	0.7534	-	0.0373	1
A_64_P029501	Tnnc1	-	-2.145	0.0502	-	-1.6688	0.8929	-	-0.7121	1	D	-2.4044	0.0001	-	-0.3326	0.9997	-	-2.0988	0.1266	-	-1.0657	0.9528	-	-2.0894	0.0905
A_64_P030432	RGD1559600	-	0.2637	1	-	0.2454	1	-	0.0917	1	-	-0.0108	1	U	1.7642	0.0069	-	0.0002	1	-	-0.0164	1	-	-0.0053	1
A_64_P031475	LOC679641	-	-0.0166	1	-	0.0001	1	U	0.5924	0.0065	-	-0.0001	1	-	0.2491	0.7917	-	-0.0055	1	-	0.0054	1	-	-0.0055	1
A_64_P031995	Myh3	-	-0.6718	1	-	-1.4131	1	-	0.8223	1	-	-1.8042	0.2476	-	0.9596	0.7968	-	-2.5917	0.1131	-	-0.7874	1	D	-2.3595	0.0038
A_64_P032502	Hba1	-	0.2859	1	-	-0.1292	1	-	0.3813	1	-	0.4613	1	-	0.8242	0.0784	-	0.4384	1	-	0.2452	1	U	1.2729	0.0078
A_64_P032708	Krt78	-	3.3456	0.0502	-	0.4681	1	-	0.7001	1	U	4.1132	0.0001	-	2.6186	0.1493	-	2.6842	0.4489	-	-0.1767	1	-	-1.8853	0.3089
A_64_P032709	Krt78	-	3.3686	0.0469	-	0.2648	1	-	0.1512	1	U	4.3551	0.0001	-	3.1939	0.027	-	2.8252	0.2816	-	-0.1363	1	-	-2.1987	0.1102
A_64_P033214	Top2a	-	1.8589	0.1951	-	0.856	1	-	-0.7723	1	-	0.1506	1	-	-0.1713	0.9997	-	0.1781	1	-	-1.9893	0.0809	D	-2.3541	0.0053
A_64_P034342	RGD1560350	-	-1.9737	0.0158	-	-1.9519	1	-	-2.2971	0.0622	-	-2.2398	0.0106	-	-1.8856	0.0293	-	-2.2236	0.0646	-	-2.1909	0.0385	D	-2.2597	0.0082
A_64_P034749	Asprv1	-	2.7196	0.1423	-	0.0101	1	-	0.1847	1	U	3.708	0.0002	-	1.9159	0.21	-	2.2353	0.6585	-	-0.1106	1	-	-2.2079	0.1359
A_64_P035237	LOC363337	U	2.7898	0.0012	-	0.9718	1	-	0.571	1	-	1.8366	0.1864	-	1.6657	0.1091	-	1.5185	0.9032	-	-0.6989	1	-	-1.2611	0.8073
A_64_P035238	LOC102551188	U	2.3698	0.0078	-	0.4661	1	-	0.1008	1	-	1.439	0.1744	-	1.098	0.2061	-	1.0134	1	-	-1.0602	0.7941	-	-1.7436	0.0255
A_64_P035857		-	3.3273	0.0353	-	0.6024	1	-	0.5004	1	U	4.6724	0.0001	-	2.4667	0.1317	-	2.3202	0.6271	-	0.0001	1	-	-2.0793	0.2191
A_64_P036474	Wfdc2	D	-2.4985	0.0002	-	-0.6142	1	-	-0.0536	1	-	-0.9844	1	-	-0.2913	0.9997	-	-0.7195	1	-	-1.346	0.309	-	0.1263	1
A_64_P037475	Chgb	-	-2.6765	0.1875	-	-1.0641	1	-	-2.1812	1	-	-1.1281	1	D	-3.6347	0.0004	-	-0.5577	1	-	-2.0504	0.5932	-	0.3741	1
A_64_P038877	A1i3	-	0.7464	1	-	-2.0271	1	-	-2.245	0.254	-	-0.7625	1	-	-0.7515	0.9472	-	-0.5585	1	-	-2.0123	0.3428	D	-3.916	0.0001
A_64_P038887	Cdca7l	-	-0.8288	1	-	0.5824	1	-	-1.0786	1	-	-0.0571	1	-	-1.4393	0.0131	-	0.3578	1	D	-2.3855	0.0006	-	-0.8531	1
A_64_P039026	Igfbp2	-	-0.4094	1	-	-0.3331	1	-	-0.9891	1	-	0.6506	1	-	-0.1447	0.9997	-	0.8822	1	D	-3.6544	0.0001	-	-0.5354	1
A_64_P041134	Kl	-	0.5043	1	-	2.1877	0.2762	-	1.6839	0.662	-	0.8231	1	-	-0.4626	0.9997	-	0.366	1	-	1.6893	0.2593	U	2.4792	0.0062
A_64_P042167	LOC498300	-	-0.0606	1	-	-0.0397	1	-	-0.0261	1	-	-0.0246	1	-	0.092	0.9997	-	1.0494	0.6585	-	-0.0501	1	U	2.3332	0.0006
A_64_P042327	Olr1551	-	-0.0347	1	-	-0.1409	1	-	-0.0842	1	U	1.7742	0.003	-	0.2	0.9997	-	0.1164	1	-	-0.2549	1	-	0.3402	1
A_64_P045137		-	0.2961	1	-	0.6349	1	-	0.6166	0.5031	-	0.8206	0.0534	-	0.6927	0.0198	-	0.7288	1	-	0.1778	1	D	-1.5097	0.0057
A_64_P045760		-	1.1454	0.0869	-	1.1228	0.1352	-	1.3775	0.0314	-	0.6934	0.7914	U	1.3918	0.0001	-	0.9435	0.1906	-	1.0548	0.1639	-	0.924	0.2176
A_64_P046288	Kprp	-	2.9974	0.2873	-	0.3613	1	-	0.4134	1	U	4.3526	0.0004	-	2.633	0.2288	-	2.546	0.7567	-	-0.1611	1	-	-2.4195	0.2327
A_64_P047281	Prkcb	-	-1.1564	0.4214	-	-0.2842	1	-	-1.2952	0.556	-	-1.0511	0.9938	D	-1.9333	0.0023	-	-0.6561	1	-	-1.0079	0.7924	-	-0.1044	1
A_64_P048637	Cnfn	-	2.9168	0.0572	-	0.3572	1	-	0.5871	1	U	3.4701	0.0001	-	2.1201	0.1457	-	2.5018	0.1991	-	-0.1099	1	-	-1.5955	0.4234
A_64_P048832		-	-2.1884	0.015	-	-0.7085	1	-	-0.5087	1	-	-1.0269	1	D	-2.6284	0.0001	-	-0.4101	1	-	-0.6117	1	-	0.49	1
A_64_P049948	Dkk1	-	0.1168	1	-	-0.0163	1	-	-0.0005	1	U	1.3553	0.0022	-	0.1913	0.9997	-	-0.0052	1	-	-0.0108	1	-	-0.0163	1
A_64_P051430	Gpx2	-	-1.4044	0.4824	-	-0.4208	1	-	-0.9449	1	-	0.3337	1	-	-0.7301	0.4447	-	0.7596	1	D	-3.2108	0.0001	-	-1.0741	1
A_64_P053531	RGD1310819	-	-1.0123	0.8517	-	-0.3447	1	-	-0.7405	1	-	0.2668	1	-	-0.9105	0.5018	-	0.6778	1	D	-2.4088	0.0029	-	-0.8505	1
A_64_P054074	Tgm3	-	2.3548	0.2084	-	-0.1687	1	-	0.4078	1	U	3.1693	0.0004	-	1.207	0.5739	-	2.5538	0.1478	-	0.4036	1	-	-1.4892	0.8261
A_64_P054681	Krt78	-	3.2386	0.2436	-	0.2694	1	-	-0.3624	1	U	4.5355	0.0001	-	2.3382	0.3852	-	2.2193	1	-	-0.1599	1	-	-2.9902	0.0369
A_64_P056212	Rap1gap	-	-2.7505	0.0153	-	-0.8362	1	-	-1.1856	1	-	-0.8781	1	D	-2.6843	0.0017	-	-0.5231	1	-	-1.7241	0.7185	-	-0.2177	1
A_64_P056427	LOC363324	U	2.4769	0.006	-	0.7023	1	-	0.4977	1	-	1.9731	0.0534	-	1.0559	0.5293	-	1.6366	0.3646	-	-0.7328	1	-	-1.171	0.7078
A_64_P056707	Scg2	-	-1.1279	0.895	-	-0.9955	1	-	-2.2731	0.0271	-	-0.8961	1	D	-3.0422	0.0001	-	0.2385	1	-	-1.3235	0.4727	-	0.2388	1
A_64_P057526		-	-1.0836	0.5497	-	-0.1605	1	-	-0.0576	1	-	0.2432	1	-	-0.6252	0.6578	-	1.0104	1	-	0.9259	1	U	2.4126	0.0011
A_64_P059565	Gpx2	-	-1.4306	0.5954	-	-0.5926	1	-	-1.0185	1	-	0.1632	1	-	-0.929	0.454	-	0.6683	1	D	-3.2845	0.0004	-	-1.1846	1
A_64_P059770		-	0.1004	1	-	0.3471	1	-	0.1675	1	-	0.1133	1	U	1.4122	0.0011	-	0.1631	1	-	0.0358	1	-	0	1
A_64_P059964	Tlcd1	-	-0.8637	0.8102	-	-0.6288	1	-	-0.9589	1	-	-0.2085	1	D	-1.6746	0.0027	-	0.1006	1	-	-1.8498	0.0736	-	-0.6276	1
A_64_P062593	Chst5	-	1.3499	1	-	1.9231	1	-	2.6691	0.1706	-	0.3622	1	U	3.7702	0.0001	-	-0.7274	1	-	0.7785	1	-	1.4593	1
A_64_P063092		-	-0.6286	1	-	-2.7825	0.0302	-	-1.4677	1	-	-2.0441	0.1459	-	-0.2681	0.9997	-	-1.3338	1	D	-2.6789	0.0053	-	-1.8334	0.2374
A_64_P063258	LOC102552326	-	3.39	0.0218	-	0.4979	1	-	0.416	1	U	5.3949	0.0001	-	2.8657	0.0236	-	3.0743	0.1131	-	-0.4237	1	-	-2.7423	0.019
A_64_P063601	Slc5a12	U	1.2281	0.0044	-	-0.0436	1	-	-0.0271	1	-	-0.016	1	-	0.1391	0.9997	-	-0.0109	1	-	-0.0218	1	-	-0.0163	1
A_64_P065165		U	2.7565	0.0034	-	1.0013	1	-	0.3548	1	-	1.6571	0.0974	-	1.1574	0.3829	-	1.2803	0.8374	-	-0.6633	1	-	-1.2477	0.7313
A_64_P065629		U	2.5452	0.005	-	0.8668	1	-	0.2286	1	-	1.7919	0.0398	-	1.0866	0.3191	-	1.4562	0.4266	-	-0.9426	0.9888	-	-1.521	0.1049
A_64_P066601	Rhod	-	-0.1049	1	-	-0.1452	1	-	-0.4898	1	-	0.4264	1	-	-0.5413	0.6735	-	0.8924	0.4711	D	-2.3191	0.0038	-	-0.5776	1
A_64_P067490	LOC691033	-	1.2611	0.202	-	0.0057	1	U	2.4804	0.004	-	0.1421	1	-	0.5021	0.9347	-	-0.0001	1	-	-0.0057	1	-	-0.0057	1
A_64_P067659	Aldh1a1	-	0.2925	1	-	-0.0455	1	-	1.0153	0.2051	-	0.19	1	U	1.2708	0.0011	-	-0.0934	1	-	0.6192	1	-	-0.0365	1
A_64_P067749	Sst	-	-1.3894	1	-	-0.2062	1	-	-1.0593	1	-	-1.6939	0.6836	D	-3.0315	0.0037	-	1.5666	1	-	-2.1887	0.149	-	3.1485	0.0207
A_64_P068524		-	-0.0422	1	-	0.0236	1	-	0.2264	1	-	0.0804	1	-	0.0286	0.9997	-	0.1887	1	U	2.0596	0.0092	-	0.564	1
A_64_P068743	Mycl	-	0.9321	1	-	-0.1309	1	-	-0.9476	1	-	0.1936	1	-	-0.3695	0.9997	-	0.5657	1	-	-1.8038	0.1336	D	-2.2323	0.0034
A_64_P070313		-	-0.0159	1	-	0.2196	1	-	-0.0216	1	U	1.4559	0.0024	-	0.2773	0.9997	-	0.0058	1	-	0.4614	1	-	0.6269	1
A_64_P072938	Sfrp5	-	-2.0075	0.0119	-	-1.0194	1	-	-0.9258	1	-	-0.9	1	D	-2.094	0.0001	-	-0.7575	1	-	-0.918	0.7831	-	-0.1573	1
A_64_P073845	RGD1560880	-	0.4091	1	-	-0.4039	1	-	-0.6663	1	-	1.3241	0.9775	-	0.2016	0.9997	-	1.7091	0.8211	D	-3.0149	0.0073	-	-1.8011	0.2275
A_64_P075077	Bex2	-	-2.7084	0.2129	-	-0.2815	1	-	-1.6729	1	-	-0.8689	1	D	-3.2606	0.0044	-	-0.6009	1	-	-1.739	0.8091	-	0.4177	1
A_64_P076200	Prss48	-	-1.8969	0.4328	-	-2.7315	0.2467	-	-2.559	0.0802	-	-1.9535	0.3025	-	-2.2328	0.1317	-	-2.7605	0.0939	-	-1.7021	0.5415	D	-3.0106	0.0027
A_64_P076780	Gpr64	-	0.9116	1	-	2.3317	0.1868	-	2.0332	0.0496	-	0.783	1	-	0.463	0.9054	-	0.2865	1	-	1.2318	0.7663	U	2.3613	0.0082
A_64_P077648	Hs3st6	-	0.9839	1	-	1.2132	1	-	-1.2978	1	-	1.1046	0.8938	-	-0.1092	0.9997	-	2.1414	0.0154	D	-2.9216	0.0004	-	-1.8301	0.0673
A_64_P078862	Actc1	-	1.8323	0.079	-	-1.6335	0.9243	-	1.3587	0.3882	-	-0.9004	1	-	0.7735	0.59	-	-0.9777	1	-	-0.3629	1	D	-3.3878	0.0001
A_64_P080308	S100a14	-	1.9353	0.2636	-	0.229	1	-	0.1428	1	U	2.2904	0.0033	-	1.3798	0.3252	-	1.7447	0.4837	-	-0.5701	1	-	-1.3816	0.5
A_64_P080580		U	2.7014	0.0088	-	1.0038	1	-	0.396	1	-	1.7875	0.1698	-	2.046	0.04	-	1.3045	0.9718	-	-0.2811	1	-	-1.256	0.8611
A_64_P081637		-	0.0474	1	-	0.0998	1	-	0.189	1	-	-0.0056	1	-	0.2993	0.9131	-	0	1	U	0.7424	0.0004	-	0.0001	1
A_64_P081939	Ooep	U	2.9704	0.0082	-	0.7558	1	-	-0.1751	1	-	1.1927	1	-	0.8658	0.8974	-	0.7519	1	-	-1.695	0.2837	-	-2.2532	0.0195
A_64_P083334	LOC100909539	-	-0.969	0.404	-	-0.6775	1	-	-0.5534	1	-	-0.5769	1	D	-1.1786	0.0057	-	-0.2654	1	-	-0.8261	0.6554	-	-0.3631	1
A_64_P083800	RGD1560559	-	3.5086	0.1423	-	0.5136	1	-	0.3009	1	U	6.5048	0.0001	-	2.7407	0.2413	-	3.0839	0.4103	-	0.1818	1	-	-2.6874	0.0937
A_64_P084088	Cybrd1	-	-2.0833	0.0206	-	-0.9334	1	-	-1.1336	1	-	-0.5917	1	D	-2.0764	0.0005	-	-0.5488	1	-	-1.2182	0.8421	-	-0.0132	1
A_64_P084368		-	0.1751	1	-	0.269	1	-	0.5148	1	-	0.9772	1	U	3.173	0.0072	-	0.9877	1	-	-0.3763	1	-	-0.0447	1
A_64_P085757	RGD1310935	-	2.5125	0.5427	-	-0.1278	1	-	-0.6169	1	U	4.2861	0.0002	-	1.2499	0.8994	-	2.5028	0.8815	-	-0.8638	1	-	-2.8784	0.0123
A_64_P086011	RGD1561415	-	0.2264	1	-	-0.1632	1	-	-0.4256	1	-	-0.3834	1	U	2.3869	0.0058	-	-0.4039	1	-	-0.4146	1	-	0.5007	1
A_64_P086284	Rptn	-	2.7283	0.238	-	-0.0332	1	-	0.1977	1	U	4.0213	0.0001	-	1.6876	0.5181	-	2.4188	0.6203	-	-0.2563	1	-	-2.0046	0.2176
A_64_P087514	RGD1560556	-	1.468	0.6833	-	0.9725	1	-	1.0961	1	-	1.1409	1	U	2.8475	0.0053	-	1.3899	1	-	0.782	1	-	0.4837	1
A_64_P089040	Ovol1	-	-0.1513	1	-	-0.4897	1	-	-0.9376	1	-	0.7286	1	-	-0.6583	0.9324	-	1.2275	0.7863	D	-2.9234	0.0007	-	-1.3574	0.4582
A_64_P090558	Lrp2	-	-1.8807	0.0476	-	-0.4889	1	-	-1.1406	1	-	-0.4954	1	D	-2.4492	0.0001	-	-0.0777	1	-	-1.8996	0.0951	-	-0.4765	1
A_64_P090664		-	3.2339	0.0198	-	0.1789	1	-	0.5009	1	U	3.7508	0.0002	-	1.5515	0.5169	-	2.4189	0.2873	-	-0.1609	1	-	-1.5594	1
A_64_P091628	Olr820	-	-0.001	1	-	0.0455	1	-	0.1419	1	U	1.6113	0.0095	-	0.0214	0.9997	-	-0.106	1	-	-0.0464	1	-	-0.0917	1
A_64_P091653	Tmem213	-	-2.6018	0.1084	-	-0.4414	1	-	-1.2811	1	-	-0.1653	1	D	-3.0088	0.0093	-	-0.586	1	-	-0.7885	1	-	0.4293	1
A_64_P092891	Sprr1a	-	2.5133	0.1729	-	0.1874	1	-	0.2519	1	U	3.429	0.0001	-	2.0473	0.1564	-	1.8681	0.7234	-	-1.0039	1	-	-1.5851	0.4207
A_64_P093802	Tmem213	-	-3.4678	0.0296	-	-0.8077	1	-	-1.4509	1	-	-0.5207	1	D	-4.0636	0.001	-	-0.924	1	-	-1.0442	1	-	0.2037	1
A_64_P094980		-	1.2472	0.7292	-	2.0425	0.5338	-	1.638	0.2038	-	1.6988	0.06	-	1.633	0.0202	-	1.5474	1	-	1.4526	0.3413	U	2.7059	0.0065
A_64_P096006	Xrra1	D	-2.4108	0.005	-	-0.9125	1	-	-1.1796	1	-	-1.1718	0.8761	-	-1.9624	0.0512	-	-1.7643	0.1707	-	-1.7475	0.1157	-	-0.6801	1
A_64_P097754	LOC102551453	-	1.6491	0.2917	-	0.497	1	-	-0.7294	1	-	1.6613	0.0871	-	0.3827	0.9997	-	1.9439	0.1327	-	-1.3262	0.3805	D	-1.9948	0.0034
A_64_P097842	Marcksl1	-	-1.8429	0.0189	-	-0.4495	1	-	-1.0928	0.6981	-	-0.9914	1	D	-2.1041	0.0001	-	-0.5684	1	-	-1.2022	0.4698	-	0.0865	1
A_64_P098698	Nkpd1	-	0.9231	1	-	0.1508	1	-	-0.6421	1	-	1.7507	0.1092	-	0.8233	0.7347	-	1.9525	0.1131	D	-3.066	0.0007	-	-1.5583	0.2864
A_64_P099006	Tcrb	-	-1.0253	1	-	-0.7933	1	-	-2.6799	0.0281	D	-2.7161	0.0086	-	-1.8887	0.1895	-	-3.0336	0.0208	-	-2.7583	0.0246	-	-2.4642	0.0332
A_64_P099715	Wfdc5	-	2.6528	0.2093	-	0.3443	1	-	0.7098	1	U	3.43	0.0012	-	2.1105	0.3073	-	2.2948	0.6203	-	-0.6714	1	-	-1.8895	0.3205
A_64_P100098	Pnma5	D	-1.2346	0.0052	-	-1.2299	0.2649	-	-1.2548	0.0302	-	-0.4897	1	-	-1.1051	0.3364	-	-1.2151	0.1839	-	-1.1715	0.5192	-	-1.2197	0.0341
A_64_P101056	Padi2	D	-2.2831	0.006	-	-0.8537	1	-	-0.771	1	-	-0.5138	1	-	0.0577	0.9997	-	-0.821	1	-	0.1117	1	-	0.4164	1
A_64_P102598		-	-1.4571	0.0256	-	-1.3991	0.0302	D	-1.3172	0.0086	-	-1.3013	0.2208	-	-0.9955	0.4752	-	-1.479	0.0197	-	-1.479	0.0249	-	-0.5448	1
A_64_P103401	Sprr3	-	2.6779	0.0894	-	0.175	1	-	0.4589	1	U	4.3034	0.0001	-	2.3549	0.0644	-	2.6525	0.0732	-	-0.1376	1	-	-2.1466	0.0886
A_64_P104282	Sla	-	-0.6171	1	-	-0.099	1	-	-1.536	0.3514	-	-1.4548	0.0505	D	-2.0143	0.0042	-	-1.3631	0.2654	-	-1.168	0.664	-	-1.127	0.7089
A_64_P105303	RGD1566121	-	1.5503	0.3647	-	0.6579	1	-	0.9535	1	-	0.3415	1	U	2.735	0.0031	-	0.4579	1	-	0.0804	1	-	0.039	1
A_64_P105383	Myh2	-	-0.8338	0.8675	-	-1.4461	0.5354	-	0.0357	1	-	-1.5637	0.0106	-	0.6374	0.3902	-	-2.1374	0.0279	-	-0.5641	1	D	-2.2476	0.0002
A_64_P105389	Krt4	-	3.1702	0.0173	-	-0.016	1	-	0.4491	1	U	4.7679	0.0001	-	1.4122	0.64	-	2.8988	0.1002	-	0.2267	1	-	-2.3189	0.0295
A_64_P106490		U	2.6172	0.0001	-	0.9842	1	-	0.4838	1	-	1.7551	0.0371	-	1.5316	0.025	-	1.5653	0.2148	-	-0.5555	1	-	-1.2599	0.2391
A_64_P108459		U	2.5893	0.0099	-	2.2858	0.2649	-	0.9698	1	-	1.7798	0.2509	-	1.8162	0.1539	-	1.6883	0.6308	-	-0.209	1	-	-0.6454	1
A_64_P109854		-	2.8942	0.0896	-	0.049	1	-	0.1916	1	U	4.6148	0.0001	-	2.4892	0.1302	-	2.6546	0.2727	-	-0.5749	1	-	-2.1974	0.1056
A_64_P109919	Myh2	-	-0.7209	1	-	-1.4504	0.5875	-	0.2286	1	-	-1.5561	0.0334	-	0.5004	0.6615	-	-2.7499	0.0154	-	-0.4284	1	D	-2.0264	0.0068
A_64_P112579	Slc16a11	-	-1.5954	0.2183	-	-0.7699	1	-	-0.8262	1	-	-0.4237	1	D	-1.6658	0.0037	-	0.0094	1	-	-1.6057	0.2088	-	-0.0413	1
A_64_P113591	Fam25a	-	2.6468	0.0517	-	0.1724	1	-	0.2314	1	U	3.7464	0.0001	-	1.8326	0.127	-	2.2849	0.2727	-	-0.2468	1	-	-1.8344	0.0671
A_64_P114838		U	2.4009	0.0039	-	-0.3306	1	-	-0.8622	1	-	0.954	1	-	0.8852	0.7806	-	0.5741	1	-	-1.7676	0.0961	-	-1.6351	0.127
A_64_P115506	Krt18	D	-3.5408	0.0004	-	0.3122	1	-	-0.2946	1	-	-0.8382	1	-	-1.2066	0.2535	-	-0.7078	1	-	-1.9287	0.2453	-	0.0342	1
A_64_P115536	Krt17	-	1.8843	0.5967	-	0.8236	1	-	-1.7028	1	-	1.3003	1	-	0.6204	0.9997	-	1.3314	1	-	-2.0555	0.2849	D	-3.7896	0.0001
A_64_P116298		U	2.7368	0.0035	-	0.7941	1	-	0.1975	1	-	1.9099	0.1588	-	1.0167	0.6239	-	1.4896	0.857	-	-1.0133	1	-	-1.4427	0.438
A_64_P116467	Wfdc12	-	2.9366	0.1361	-	-0.0723	1	-	0.0772	1	U	3.7331	0.0042	-	1.9178	0.4056	-	2.5594	0.4872	-	-0.0826	1	-	-1.9055	0.7941
A_64_P117443		U	1.6789	0.0011	-	0.1253	1	-	0.2272	1	-	0.2167	1	-	0.2697	0.9997	-	0.3305	1	-	-0.1104	1	-	-0.1375	1
A_64_P117598	Pth	-	-2.776	0.1585	-	1.5008	1	-	2.0196	1	-	-1.2127	1	-	-2.4358	0.1425	-	2.6997	0.2738	-	0.8627	1	U	5.9769	0.0001
A_64_P118532	Casr	-	-3.3131	0.0144	-	-0.3985	1	-	-0.8799	1	-	-1.7862	0.7527	D	-3.8098	0.0001	-	-0.6258	1	-	-0.77	1	-	1.4718	0.9725
A_64_P118817	Olr631	-	0.3344	1	-	-0.0157	1	-	-0.0311	1	U	1.2273	0.0083	-	0.2492	0.9997	-	0.0054	1	-	-0.0153	1	-	0.0203	1
A_64_P121021		D	-3.1421	0.0001	-	0.3301	1	-	-0.3617	1	-	-1.1187	1	-	-1.187	0.184	-	-0.6838	1	-	-1.8055	0.1133	-	-0.1024	1
A_64_P121946	Psapl1	-	2.8268	0.139	-	0.0487	1	-	0.1433	1	U	4.2572	0.0001	-	2.2215	0.2269	-	2.9193	0.1991	-	-0.8956	1	-	0.1117	1
A_64_P122686		-	3.4201	0.0353	-	0.3648	1	-	0.3006	1	U	5.3412	0.0001	-	2.5433	0.1706	-	2.6332	0.4538	-	-0.0759	1	-	-2.7542	0.0309
A_64_P124522	Prr15l	-	-2.5066	0.0129	-	-1.0855	1	-	-1.0188	1	-	-0.8135	1	D	-2.1271	0.0079	-	-0.7022	1	-	-0.8898	1	-	0.1988	1
A_64_P124833	LOC102556668	-	0.7672	1	-	-0.233	1	-	1.0313	1	-	-0.1792	1	U	2.4918	0.0011	-	-0.2273	1	-	0.3593	1	-	0.18	1
A_64_P124898	LOC363337	U	2.6684	0.0038	-	2.0842	0.2331	-	0.4472	1	-	1.4344	0.5103	-	1.3208	0.4705	-	1.5986	0.4758	-	-0.2696	1	-	-1.0484	1
A_64_P125551	Plekhs1	-	1.4354	0.5527	-	1.2585	1	-	2.0253	0.3146	-	0.1973	1	U	3.3507	0.0001	-	0.0906	1	-	-0.0076	1	-	0.1289	1
A_64_P127026	Cmah	-	-0.692	1	-	-0.2454	1	-	-1.5865	0.573	-	-1.6443	0.2919	D	-2.455	0.0079	-	-1.522	0.4361	-	-1.5039	0.3464	-	-1.0863	1
A_64_P129632	LOC102546758	-	3.3507	0.0612	-	0.2452	1	-	0.5723	1	U	3.9562	0.0001	-	1.7074	0.5086	-	2.6687	0.3503	-	-0.0568	1	-	-1.9657	0.6609
A_64_P131199	Emid1	-	-1.6395	0.202	-	-0.5378	1	-	-1.3702	0.6452	-	-0.7139	1	D	-1.9641	0.0016	-	-0.6937	1	-	-1.0374	0.8573	-	-0.1005	1
A_64_P132379	Sectm1b	-	-2.1361	0.0189	-	-0.3356	1	-	-1.2298	0.8614	-	-0.606	1	D	-2.4116	0.0001	-	0.1901	1	-	-0.4833	1	-	0.6854	1
A_64_P132482	Gpr87	-	2.3115	0.2371	-	0.4197	1	-	-0.0626	1	U	2.9233	0.0088	-	1.876	0.2548	-	2.2761	0.4268	-	-0.3347	1	-	-2.3772	0.0552
A_64_P132597		U	1.4148	0.0008	-	-0.0052	1	-	-0.0215	1	-	-0.0054	1	-	0.2157	0.9997	-	0.0058	1	-	0.0054	1	-	-0.0106	1
A_64_P133261	A4galt	-	0.8518	1	-	2.481	0.3979	-	1.4847	1	-	1.1844	1	-	-0.4485	0.9997	-	0.0247	1	-	1.1528	1	U	2.7101	0.0062
A_64_P133513	Sycp2l	-	-0.0728	1	-	2.4687	0.1759	-	2.0214	0.4421	-	0.4547	1	-	-0.6798	0.9082	-	0.0724	1	-	1.7722	0.2908	U	3.2918	0.0003
A_64_P133548	Slurp1	-	3.3648	0.02	-	-0.0972	1	-	0.3146	1	U	4.1755	0.0001	-	2.1401	0.2017	-	2.0971	0.7073	-	-0.0702	1	-	-2.2536	0.0744
A_64_P133781	Pfn3	U	1.7754	0.0003	-	0.0054	1	-	-0.0166	1	-	-0.0004	1	-	0.6718	0.6072	-	0.3414	1	-	0.0054	1	-	-0.0056	1
A_64_P134053	Mt3	-	-2.0004	0.0587	-	-1.1071	1	-	-1.5131	0.7029	-	-0.8811	1	D	-2.8881	0.0001	-	-0.3588	1	-	-1.7429	0.3005	-	-0.1696	1
A_64_P134075	LOC683313	-	3.0296	0.246	-	-0.5151	1	-	-0.5489	1	-	2.3936	0.3025	-	1.8948	0.6182	-	2.0963	1	-	-1.1463	1	D	-3.2781	0.0021
A_64_P136676	LOC100910442	U	2.6329	0.006	-	0.9296	1	-	0.4045	1	-	1.5771	0.307	-	0.8889	0.6706	-	1.4359	0.7565	-	-0.4562	1	-	-1.0771	1
A_64_P137277	Mycn	-	-2.6239	0.0196	-	-0.9297	1	-	-1.2087	1	-	-0.3139	1	D	-2.6652	0.0089	-	-0.2225	1	-	-0.957	1	-	0.3387	1
A_64_P137461	Bspry	-	-0.9166	1	-	-0.1525	1	-	-0.7921	1	-	0.1168	1	-	-0.6447	0.74	-	0.7055	1	D	-2.6967	0.0013	-	-0.9084	1
A_64_P137491	Iah1	-	-1.5838	0.1081	-	-0.5048	1	-	-0.8366	1	-	-0.6644	1	D	-1.6859	0.0031	-	-0.4274	1	-	-1.057	0.6352	-	-0.0657	1
A_64_P137694	Mmp20	-	0.208	1	-	-0.011	1	-	0.6843	1	-	0.2123	1	-	0.7874	0.6896	-	0.0055	1	U	1.6631	0.0009	-	0.3036	1
A_64_P138859	Pln	-	-0.0179	1	-	-0.0165	1	-	0.1965	1	-	0.4974	1	-	0.2245	0.9997	-	0.708	1	-	0.9096	0.7467	U	2.0515	0.0005
A_64_P139202	RT1-A1	-	-0.5808	1	-	-0.1114	1	-	-0.7251	0.9253	-	-0.4495	1	D	-1.0901	0.001	-	-0.2443	1	-	-0.7377	0.688	-	-0.1033	1
A_64_P139281		-	-0.0359	1	-	0.4821	1	-	1.2862	1	-	0.8158	1	U	3.3745	0.0001	-	0.4172	1	-	-0.0043	1	-	0.2125	1
A_64_P139744	Hoxd3	U	1.8456	0.0096	-	0.1734	1	-	1.818	0.0647	-	0.7508	1	-	0.442	0.9997	-	0.2244	1	-	-0.0057	1	-	0.5894	1
A_64_P142744	Kctd15	-	1.1142	0.3807	-	0.1796	1	-	0.8676	1	-	0.7309	1	U	1.194	0.0072	-	0.7239	1	-	0.1671	1	-	-0.2732	1
A_64_P142826	Klk13	-	1.6942	0.6673	-	-0.997	1	-	-0.6274	1	-	2.1164	0.1121	-	1.8737	0.2145	-	1.5276	0.9747	-	-2.0688	0.2536	D	-2.6716	0.0053
A_64_P142922	Cabp1	-	-2.8257	0.0324	-	-0.8552	1	-	-1.627	1	-	-0.9984	1	D	-2.9222	0.0062	-	-0.4749	1	-	-1.4984	0.9415	-	0.0819	1
A_64_P145857		-	-1.4015	0.1548	-	-0.1542	1	-	-0.173	1	D	-1.7265	0.0043	-	0.2052	0.9997	-	-1.0747	1	-	-0.7373	0.9476	-	-0.9072	1
A_64_P147214	Kcnmb4	-	-1.7398	0.2246	-	-0.5606	1	-	-1.2149	1	-	-0.9577	1	D	-2.5793	0.0001	-	-0.6555	1	-	-1.8243	0.1782	-	-0.3871	1
A_64_P149562	Pcp4	-	-2.5683	0.0206	-	-0.7237	1	-	-1.6563	0.8081	-	-1.0244	1	D	-3.1103	0.0001	-	-0.7386	1	-	-1.7182	0.3661	-	0.0008	1
A_64_P151627	Trim16	-	1.3632	0.8089	-	-0.8568	1	-	0.8534	1	-	1.0369	1	-	1.8802	0.0683	-	0.5188	1	U	2.6122	0.001	-	0.6321	1
A_64_P152112		-	0.2273	1	-	0.0431	1	-	0.464	1	U	2.9339	0.0001	-	0.4145	0.9874	-	0.0057	1	-	0.1289	1	-	0.382	1
A_64_P153694		-	2.8386	0.1578	-	1.3242	1	-	0.4671	1	U	3.6546	0.0007	-	1.6556	0.5418	-	2.4981	0.5157	-	-0.945	1	-	-2.7614	0.0106
A_64_P154454	Rgl3	-	-1.7505	0.0837	-	-0.4219	1	-	-0.7754	1	-	-0.3163	1	D	-1.8851	0.0093	-	-0.8695	1	-	-0.7377	1	-	0.676	1
A_64_P155820	RGD1562107	-	-0.9206	1	-	-0.0169	1	-	-1.3419	0.8491	-	0.6891	1	-	-1.6791	0.0535	-	0.8535	1	D	-3.8562	0.0001	-	-2.3146	0.0271
A_64_P156567	Tmprss4	-	2.6841	0.0846	-	0.1672	1	-	0.2027	1	U	2.8202	0.0047	-	2.1209	0.1661	-	2.1008	0.313	-	-0.6546	1	-	-1.8049	0.315
A_64_P157595	Cpne5	-	-0.4815	1	-	-0.4934	1	-	0.4728	1	-	-0.2063	1	U	1.2869	0.004	-	-0.3192	1	-	0.8195	0.8089	-	0.1954	1
A_64_P157778	Ccl28	-	0.063	1	-	0.533	1	U	2.6006	0.0086	-	0.0596	1	-	1.4988	0.2434	-	-0.0338	1	-	-0.0289	1	-	0.291	1
A_64_P158939	Mt2A	-	-1.3112	0.746	-	-0.9276	1	-	-1.415	0.727	-	-1.2366	0.4073	D	-2.6157	0.0001	-	-0.4193	1	-	-1.9471	0.1973	-	-0.9389	1
A_64_P159330	Adam8	-	1.8246	0.0373	-	0.4168	1	-	0.6276	1	-	1.1171	0.3862	U	1.898	0.0011	-	1.2967	0.595	-	-0.0575	1	-	0.0537	1
A_64_P160338	RGD1563060	-	3.1521	0.3104	-	0.3416	1	-	0.461	1	U	4.1102	0.0014	-	3.2302	0.0905	-	2.5521	0.7567	-	-0.066	1	-	-2.653	0.1591
A_64_P160474	Samt3	-	0.1888	1	-	0.4726	1	-	0.7003	1	-	0.0456	1	-	0.1987	0.9997	-	0.0902	1	-	0.0813	1	U	1.7378	0.0014
A_64_P162760	LOC100362769	-	-1.4649	0.0913	-	-1.116	1	-	-1.2464	0.3705	-	-1.2249	0.2345	D	-1.974	0.0001	-	-0.9392	1	-	-1.2623	0.1881	-	-0.5157	1
A_64_P164864	RGD1303271	-	-1.4905	0.4824	-	0.0142	1	-	-1.2276	1	-	0.2024	1	-	-1.5088	0.144	-	0.5308	1	D	-3.484	0.0002	-	-0.9358	1
A_64_P165768	Cyp2t1	-	1.281	0.748	-	-0.1774	1	-	-0.051	1	U	1.8376	0.0093	-	0.8173	0.5085	-	1.691	0.6515	-	-1.1487	0.5186	-	-1.1587	0.9611
A_64_P181176	LOC100364956	-	-0.724	0.9952	-	-0.21	1	-	-0.9314	0.8394	-	-0.6146	1	D	-1.2147	0.0091	-	-0.3539	1	-	-0.9823	0.3531	-	-0.3652	1
A_64_P211054	LOC691932	-	1.4335	0.7165	-	0.4283	1	-	1.5214	1	-	0.008	1	U	2.8814	0.0023	-	2.0725	0.2415	-	-0.5569	1	-	0.23	1
A_64_P244845	Tns3	-	-0.7992	0.9088	-	-0.3325	1	-	-0.6222	1	-	-0.4041	1	D	-1.2397	0.0014	-	-0.3981	1	-	-0.7319	0.8275	-	-0.1257	1
A_64_P345426	LOC691970	D	-2.7637	0.0061	-	-1.193	1	-	-1.5221	1	-	-0.9286	1	-	-2.4554	0.022	-	-0.9694	1	-	-1.3595	0.8999	-	0.2822	1
A_64_P375112	Muc16	-	0.0965	1	-	0.7733	1	-	1.9457	1	-	0.0353	1	U	3.9243	0.0008	-	-0.8755	1	-	-0.6417	1	-	-0.5316	1
A_64_P378394	A1i3	-	0.4622	1	-	-1.6048	1	-	-1.9128	1	-	-0.5427	1	-	-0.8837	0.9363	-	-0.4748	1	-	-1.5408	0.8209	D	-2.8776	0.0062
A_64_P383207	Dsg1	-	2.6599	0.049	-	0.8183	1	-	0.5066	1	U	3.8956	0.0001	-	1.3029	0.6253	-	2.8276	0.0382	-	-0.0325	1	-	-0.4506	1
A_42_P453055	Bcam	-	-1.3596	0.3362	-	-0.7883	1	-	-0.7579	1	-	-0.5069	1	-	-1.3071	0.0306	-	-0.3638	1	-	-1.0982	0.5043	-	-0.2831	1
A_42_P453171	Cdc42ep4	-	-0.084	1	-	0.0107	1	-	0.0752	1	-	-0.0124	1	-	-0.1296	0.9997	-	0.1692	1	-	-0.1953	1	-	0.0553	1
A_42_P453894	Mien1	-	-0.2536	1	-	0.0352	1	-	-0.0816	1	-	-0.1787	1	-	-0.3321	0.9936	-	-0.085	1	-	-0.0506	1	-	0.25	1
A_42_P453935	Naca	-	-0.0613	1	-	-0.0896	1	-	-0.2575	1	-	-0.1655	1	-	-0.4633	0.8303	-	-0.0532	1	-	-0.241	1	-	-0.0507	1
A_42_P453959	Lrsam1	-	-0.4889	1	-	-0.2051	1	-	-0.1057	1	-	-0.2933	1	-	0.2226	0.9997	-	0.1793	1	-	-0.2549	1	-	-0.4594	1
A_42_P453976	Ifitm6	-	-0.3563	1	-	-0.0176	1	-	-0.3346	1	-	-0.0303	1	-	-0.711	0.9526	-	-0.154	1	-	-0.5948	1	-	-0.0714	1
A_42_P454206	Armc8	-	-0.1336	1	-	-0.0595	1	-	0.1692	1	-	-0.0926	1	-	0.201	0.9997	-	-0.2555	1	-	0.4872	1	-	0.2376	1
A_42_P454301	Tnpo2	-	0.2057	1	-	0.1892	1	-	-0.1879	1	-	0.1056	1	-	-0.1992	0.9997	-	0.3334	1	-	-0.2751	1	-	0.0786	1
A_42_P454311	Dixdc1	-	0.3893	1	-	0.4796	1	-	0.6409	1	-	0.1122	1	-	0.1167	0.9997	-	-0.1412	1	-	0.2014	1	-	0.0088	1
A_42_P454378	Slc26a4	-	-0.0403	1	-	-0.7031	1	-	-0.4091	1	-	-0.4537	1	-	-0.5792	0.9954	-	-0.7903	1	-	-0.5476	1	-	-0.2342	1
A_42_P455785	Copb1	-	-0.2507	1	-	-0.0515	1	-	-0.1968	1	-	-0.0994	1	-	-0.4674	0.8886	-	-0.0251	1	-	-0.0488	1	-	0.1592	1
A_42_P455802	Atp6v1h	-	-0.082	1	-	-0.1625	1	-	-0.2251	1	-	-0.0774	1	-	-0.5147	0.8186	-	0.0415	1	-	-0.1183	1	-	0.1302	1
A_42_P456080	Ano3	-	0.1116	1	-	0.3903	1	-	-0.1513	1	-	-0.2735	1	-	-0.5362	0.9997	-	-0.0683	1	-	0.0955	1	-	0.2528	1
A_42_P456155	Uqcr11	-	-0.0952	1	-	-0.267	1	-	-0.0389	1	-	0.0186	1	-	0.1588	0.9997	-	-0.175	1	-	0.0125	1	-	-0.1036	1
A_42_P456701	Mtfmt	-	-0.1608	1	-	-0.1828	1	-	0.0431	1	-	0.0585	1	-	0.0274	0.9997	-	-0.1045	1	-	0.1114	1	-	-0.028	1
A_42_P457003	Pdgfra	-	0.0845	1	-	-0.2842	1	-	0.1588	1	-	0.2145	1	-	0.3786	0.9997	-	0.1807	1	-	0.3227	1	-	-0.7853	1
A_42_P457692	Zfand2a	-	-0.1916	1	-	-0.1404	1	-	-0.2521	1	-	0.119	1	-	-0.2712	0.9935	-	0.0497	1	-	0.1122	1	-	0.3241	1
A_42_P457773	Txndc15	-	-0.2761	1	-	-0.0868	1	-	-0.1037	1	-	0.0222	1	-	-0.0761	0.9997	-	-0.0419	1	-	0.0889	1	-	0.1198	1
A_42_P457783	Tifab	-	0.4682	1	-	-0.1115	1	-	-0.229	1	-	0.0501	1	-	0.0412	0.9997	-	0.0321	1	-	0.1163	1	-	-0.7269	1
A_42_P457895	Supv3l1	-	0.1169	1	-	-0.1173	1	-	0.094	1	-	0.0297	1	-	0.2924	0.9997	-	-0.095	1	-	0.1737	1	-	0.0276	1
A_42_P458075	Herc4	-	0.2354	1	-	-0.0162	1	-	0.0662	1	-	-0.0882	1	-	-0.1815	0.9997	-	-0.0178	1	-	0.0768	1	-	0.0558	1
A_42_P458137	Fbxo46	-	0.0333	1	-	0.0659	1	-	-0.2045	1	-	-0.0845	1	-	-0.3022	0.9997	-	0.0229	1	-	-0.48	1	-	-0.0663	1
A_42_P458494	Acsf2	-	-0.5493	1	-	-0.377	1	-	-0.6183	1	-	-0.379	1	-	-0.2021	0.9997	-	-0.4692	1	-	-0.3315	1	-	-0.3564	1
A_42_P458530	Ripk3	-	-0.0017	1	-	0.3166	1	-	-0.5641	1	-	-0.1579	1	-	-0.2685	0.9997	-	-0.2713	1	-	-0.2248	1	-	0.0898	1
A_42_P458711	Ppard	-	0.0927	1	-	-0.0319	1	-	0.1364	1	-	0.0092	1	-	-0.0119	0.9997	-	0.1079	1	-	0.2025	1	-	0.125	1
A_42_P459149	Phkg2	-	-0.6104	1	-	-0.0232	1	-	-0.4338	1	-	-0.0843	1	-	-0.7259	0.7933	-	-0.1332	1	-	-0.7856	1	-	-0.222	1
A_42_P459204	Veph1	-	-1.569	0.6673	-	-0.727	1	-	-0.8142	1	-	-0.2087	1	-	-1.1371	0.6979	-	-0.2934	1	-	-1.085	1	-	0.233	1
A_42_P459212	Tnfrsf21	-	0.0162	1	-	-0.1895	1	-	0.3283	1	-	-0.1731	1	-	0.5459	0.9965	-	0.0918	1	-	0.314	1	-	-0.0865	1
A_42_P459349	Pkdcc	-	0.436	1	-	-0.2585	1	-	0.6002	1	-	0.3002	1	-	0.9885	0.3549	-	-0.1828	1	-	0.418	1	-	-0.4004	1
A_42_P459431	Bphl	-	-0.6216	1	-	-0.3748	1	-	-0.3744	1	-	0.0446	1	-	-0.4516	0.8866	-	-0.1447	1	-	-0.057	1	-	0.0872	1
A_42_P459574	Chchd10	-	-0.3154	1	-	-0.4039	1	-	-0.0953	1	-	-0.0191	1	-	0.1181	0.9997	-	-0.2179	1	-	-0.0822	1	-	-0.1034	1
A_42_P459855	RGD1562618	-	-0.4091	1	-	0.1785	1	-	-0.2657	1	-	-0.0592	1	-	-0.3157	0.9997	-	-0.1573	1	-	0.0063	1	-	0.4285	1
A_42_P460021	Adcy10	-	-0.4947	1	-	-0.3463	1	-	-0.2104	1	-	-0.1593	1	-	-0.1986	0.9997	-	-0.0051	1	-	-0.3278	1	-	-0.0038	1
A_42_P460204	Ppp6r3	-	0.0022	1	-	-0.036	1	-	-0.0239	1	-	0.0723	1	-	-0.0387	0.9997	-	-0.0097	1	-	0.0413	1	-	-0.0222	1
A_42_P460351	Hlx	-	0.2543	1	-	-0.4795	1	-	0.2575	1	-	0.1713	1	-	0.6406	0.5388	-	-0.0167	1	-	0.1264	1	-	-0.6999	1
A_42_P460737	Psd3	-	0.0579	1	-	0.0996	1	-	0.1834	1	-	0.0719	1	-	0.285	0.9997	-	0.1724	1	-	0.7444	1	-	0.2445	1
A_42_P461003	Snx3	-	-0.0938	1	-	-0.1935	1	-	0.0425	1	-	-0.0673	1	-	0.0295	0.9997	-	-0.139	1	-	0.1672	1	-	0.0718	1
A_42_P461144	Skida1	-	-0.7418	1	-	-0.3539	1	-	-0.2696	1	-	-0.0339	1	-	-0.704	0.9565	-	0.108	1	-	-0.8105	1	-	-0.1229	1
A_42_P461726	Hdgfl1	-	-0.2608	1	-	-0.1724	1	-	-0.1114	1	-	0.3072	1	-	-0.0853	0.9997	-	-0.1015	1	-	0.6211	1	-	-0.291	1
A_42_P462015	Obfc1	-	-0.1913	1	-	-0.4825	1	-	-0.1487	1	-	-0.26	1	-	-0.0548	0.9997	-	-0.3559	1	-	0.0277	1	-	-0.3628	1
A_42_P462135	Lig1	-	0.1412	1	-	0.166	1	-	-0.3372	1	-	-0.2463	1	-	-0.5674	0.7189	-	-0.0908	1	-	-0.61	1	-	-0.3632	1
A_42_P462205	Tmem43	-	0.9197	0.5786	-	0.1437	1	-	0.4332	1	-	0.4767	1	-	0.4442	0.6371	-	0.4678	1	-	0.1954	1	-	-0.2029	1
A_42_P462239	Acad9	-	0.2818	1	-	-0.0565	1	-	0.1596	1	-	0.0915	1	-	0.2146	0.9997	-	0.1222	1	-	0.085	1	-	-0.0147	1
A_42_P462257	Rprml	-	-0.1834	1	-	-0.7014	1	-	-0.007	1	-	-0.2684	1	-	0.1815	0.9997	-	0.1475	1	-	-0.1015	1	-	-0.121	1
A_42_P462317	Fam81b	-	-0.3581	1	-	-0.4171	1	-	-0.5345	1	-	-0.3069	1	-	0.2635	0.9997	-	0.8637	1	-	-0.0737	1	-	-0.0546	1
A_42_P462771	Cd9	-	0.0391	1	-	-0.3164	1	-	-0.1879	1	-	0.1781	1	-	-0.3717	0.9928	-	0.4443	1	-	-0.9445	1	-	-0.3839	1
A_42_P463036	Dzip1	-	0.1945	1	-	-0.3527	1	-	0.0475	1	-	-0.0114	1	-	-0.1012	0.9997	-	0.3929	1	-	-0.1872	1	-	0.0811	1
A_42_P463478	Rrp7a	-	-0.3296	1	-	-0.192	1	-	-0.1703	1	-	-0.228	1	-	-0.4851	0.9659	-	-0.1227	1	-	-0.198	1	-	0.0363	1
A_42_P463602	Loxl4	-	-0.1846	1	-	-0.6416	1	-	-0.4718	1	-	-0.71	1	-	0.6445	0.9807	-	-0.3203	1	-	-0.1263	1	-	-0.3183	1
A_42_P463754	Itga1	-	-0.242	1	-	-0.3249	1	-	-0.0076	1	-	0.2041	1	-	-0.1162	0.9997	-	-0.074	1	-	-0.1123	1	-	0.1038	1
A_42_P463784	Bag5	-	0.1682	1	-	0.0422	1	-	-0.0327	1	-	0.1991	1	-	0.0955	0.9997	-	0.0487	1	-	-0.051	1	-	-0.1941	1
A_42_P463880	Plbd1	-	0.0633	1	-	-0.6934	1	-	0.1601	1	-	-0.187	1	-	0.4899	0.9819	-	-0.6167	1	-	0.3347	1	-	-0.7194	1
A_42_P463998	Abcc6	-	-0.0914	1	-	-0.0327	1	-	0.0558	1	-	-0.1314	1	-	-0.3907	0.9997	-	0.0455	1	-	-0.2042	1	-	0.0717	1
A_42_P464092	Phf2	-	-0.1293	1	-	0.0781	1	-	-0.1597	1	-	-0.0745	1	-	-0.081	0.9997	-	-0.1537	1	-	0.0377	1	-	0.0716	1
A_42_P464378	Itih3	-	-0.5001	1	-	-0.4447	1	-	-0.317	1	-	0.2643	1	-	-0.0651	0.9997	-	-0.2707	1	-	0.0031	1	-	-0.0915	1
A_42_P464434		-	-0.3708	1	-	-1.3744	1	-	0.6362	1	-	-0.083	1	-	1.0766	0.5565	-	-1.2608	1	-	0.3434	1	-	-2.0162	0.0954
A_42_P464668	Apc2	-	-0.2642	1	-	-0.2137	1	-	0.0316	1	-	-0.0978	1	-	0.1329	0.9997	-	-0.0626	1	-	-0.177	1	-	0.1283	1
A_42_P464684		-	0.0942	1	-	-0.1069	1	-	-0.0169	1	-	0.0448	1	-	0.0994	0.9997	-	-0.2378	1	-	0.1645	1	-	0.047	1
A_42_P465144	Dennd2d	-	-0.6006	1	-	0.4496	1	-	-0.5789	1	-	-0.2421	1	-	-0.8162	0.81	-	0.0333	1	-	-1.0867	1	-	0.1584	1
A_42_P465408	Sfmbt1	-	-0.2113	1	-	0.0555	1	-	-0.1747	1	-	-0.0297	1	-	-0.1664	0.9997	-	-0.1005	1	-	0.2609	1	-	0.2994	1
A_42_P465608	Mfn2	-	-0.061	1	-	-0.1974	1	-	0.0938	1	-	0.1604	1	-	0.5003	0.9249	-	-0.0852	1	-	0.205	1	-	-0.0556	1
A_42_P465664	Eva1b	-	-0.4961	1	-	-0.1767	1	-	-0.682	1	-	-0.3561	1	-	-0.7023	0.5367	-	-0.3829	1	-	-0.8275	0.9888	-	-0.4983	1
A_42_P465677	Rinl	-	-0.8058	1	-	0.153	1	-	-0.6891	1	-	-0.754	1	-	-1.5493	0.0175	-	-0.487	1	-	-0.9889	0.8011	-	-0.1633	1
A_42_P466283	Gzmk	-	-0.7981	1	-	-0.7183	1	-	-1.3477	1	-	-0.7295	1	-	-1.6862	0.1981	-	-0.911	1	-	-1.2863	0.5711	-	-0.3387	1
A_42_P466316	Naa15	-	0.0294	1	-	0.0296	1	-	0.3862	1	-	0.1404	1	-	0.7027	0.5656	-	-0.1411	1	-	0.6175	1	-	0.2183	1
A_42_P466321	Matk	-	-0.0075	1	-	-0.0394	1	-	-0.0706	1	-	-0.0704	1	-	0.1627	0.9997	-	0.2708	1	-	0.1857	1	-	0.1204	1
A_42_P466362	Adcy8	-	0.6065	1	-	0.4103	1	-	0.5436	1	-	0.2868	1	-	0.8501	0.857	-	0.7753	1	-	0.2028	1	-	0.0221	1
A_42_P466706	PCOLCE2	-	0.2234	1	-	-0.4642	1	-	0.2437	1	-	-0.0332	1	-	0.5853	0.6742	-	-0.116	1	-	0.0594	1	-	-0.5547	1
A_42_P466997	Ccm2	-	-0.0307	1	-	-0.2014	1	-	-0.0921	1	-	-0.2056	1	-	0.0397	0.9997	-	-0.4433	1	-	0.1462	1	-	-0.159	1
A_42_P467037	Eif2ak2	-	-0.264	1	-	-0.2302	1	-	-0.156	1	-	-0.1452	1	-	-0.3134	0.9997	-	-0.1734	1	-	0.238	1	-	0.2982	1
A_42_P467381	Fam32a	-	-0.0663	1	-	-0.0278	1	-	-0.1115	1	-	0.0798	1	-	-0.2944	0.9839	-	0.0561	1	-	-0.1371	1	-	-0.0021	1
A_42_P467531	Shcbp1	-	1.5314	1	-	0.5717	1	-	-1.0125	1	-	0.0118	1	-	-1.0925	0.82	-	-0.0868	1	-	-2.2548	0.1997	-	-2.0687	0.2356
A_42_P467928	Rnf138	-	-0.4768	1	-	-0.0817	1	-	-0.42	1	-	-0.3581	1	-	-0.9477	0.7713	-	-0.3184	1	-	-0.2308	1	-	0.0868	1
A_42_P467956	Sestd1	-	-0.0613	1	-	-0.0858	1	-	0.3392	1	-	0.0577	1	-	0.4642	0.9997	-	-0.0294	1	-	0.3737	1	-	0.0764	1
A_42_P467994	Slc12a4	-	0.0012	1	-	-0.1979	1	-	-0.1732	1	-	0.0492	1	-	-0.1309	0.9997	-	0.1181	1	-	-0.323	1	-	0.024	1
A_42_P468216	Ifi30	-	-0.3319	1	-	-0.3837	1	-	-0.4374	1	-	-0.1694	1	-	-0.6216	0.5986	-	-0.0502	1	-	-0.3579	1	-	0.0267	1
A_42_P468231	Cpne9	-	-0.9956	1	-	-0.4513	1	-	-0.4983	1	-	-0.2487	1	-	-0.9439	0.942	-	-0.2602	1	-	-0.6009	1	-	-0.3336	1
A_42_P468662	Polr2d	-	-0.0848	1	-	-0.0661	1	-	-0.1477	1	-	-0.0914	1	-	-0.2502	0.9997	-	-0.1645	1	-	0.0938	1	-	-0.0511	1
A_42_P468723	Cln5	-	-0.1243	1	-	-0.328	1	-	-0.0464	1	-	-0.0854	1	-	-0.1793	0.9997	-	0.012	1	-	-0.1036	1	-	-0.0041	1
A_42_P468771	Wdr37	-	-0.0827	1	-	0.0315	1	-	-0.0304	1	-	0.0182	1	-	-0.0843	0.9997	-	-0.0554	1	-	0.0607	1	-	0.025	1
A_42_P468805	Cdk5rap1	-	-0.3122	1	-	-0.138	1	-	-0.2759	1	-	-0.0153	1	-	-0.025	0.9997	-	-0.1888	1	-	0.1068	1	-	0.0094	1
A_42_P469136	Kti12	-	0.271	1	-	0.0452	1	-	0.2726	1	-	-0.0427	1	-	0.132	0.9997	-	-0.1119	1	-	0.202	1	-	0.0319	1
A_42_P469685	Anapc2	-	-0.1419	1	-	-0.0385	1	-	-0.1613	1	-	-0.0878	1	-	-0.2581	0.9997	-	0.0284	1	-	-0.2717	1	-	0.0497	1
A_42_P469751	C7	-	-0.9142	1	-	-0.4807	1	-	-0.3348	1	-	-0.1317	1	-	-0.5224	0.8228	-	-0.0724	1	-	0.1366	1	-	-0.2173	1
A_42_P469969	Igsf10	-	0.4875	1	-	-0.2046	1	-	0.2013	1	-	0.3243	1	-	0.4532	0.8959	-	0.4731	1	-	-0.0195	1	-	-0.8477	1
A_42_P470757	Rnf34	-	-0.1214	1	-	-0.0393	1	-	-0.3079	1	-	-0.085	1	-	-0.3121	0.9997	-	-0.1781	1	-	-0.0948	1	-	0.0457	1
A_42_P470775	Rfwd2	-	0.21	1	-	-0.0329	1	-	0.2005	1	-	0.1528	1	-	0.2657	0.9997	-	0.0055	1	-	0.2547	1	-	-0.0306	1
A_42_P470864	Acot13	-	-0.1112	1	-	-0.3625	1	-	0.2624	1	-	-0.0693	1	-	0.5961	0.549	-	-0.3086	1	-	0.1412	1	-	-0.218	1
A_42_P470966	Msi2	-	-0.7531	1	-	0.2404	1	-	-0.3329	1	-	-0.3358	1	-	-0.1658	0.9997	-	-0.1531	1	-	0.0142	1	-	0.2251	1
A_42_P471271	Ptpn6	-	-0.3088	1	-	-0.0662	1	-	-0.8864	1	-	-0.447	1	-	-1.0416	0.1234	-	-0.3148	1	-	-0.829	1	-	-0.3272	1
A_42_P471360	Kat3	-	-0.1779	1	-	-0.5124	1	-	-0.0873	1	-	-0.0888	1	-	0.5655	0.9997	-	-0.2517	1	-	0.1481	1	-	-0.178	1
A_42_P471507	Unc50	-	-0.4783	1	-	-0.2007	1	-	-0.2752	1	-	-0.1121	1	-	-0.6248	0.9641	-	-0.1154	1	-	-0.0851	1	-	0.1592	1
A_42_P471608	Kif16b	-	-0.6002	1	-	-0.3933	1	-	-0.2283	1	-	-0.2431	1	-	-0.6722	0.8013	-	-0.4296	1	-	-0.2461	1	-	0.0955	1
A_42_P471768	Eif4e2	-	0.2481	1	-	-0.0447	1	-	0.0571	1	-	-0.1198	1	-	-0.0045	0.9997	-	-0.1215	1	-	0.1401	1	-	-0.0419	1
A_42_P471835	Epb4.1	-	0.3563	1	-	0.0443	1	-	0.0087	1	-	0.1085	1	-	0.0441	0.9997	-	-0.0682	1	-	0.0987	1	-	0.0868	1
A_42_P472375	Pdk2	-	-0.4249	1	-	-0.4619	1	-	-0.1259	1	-	-0.1267	1	-	0.3124	0.9394	-	-0.3348	1	-	0.0163	1	-	0.0278	1
A_42_P472472	Trappc8	-	0.0121	1	-	-0.0727	1	-	-0.0343	1	-	-0.0819	1	-	-0.1476	0.9997	-	-0.1274	1	-	0.191	1	-	0.2035	1
A_42_P472520	RGD1561113	-	-0.4609	1	-	-0.3205	1	-	-0.204	1	-	-0.1257	1	-	-0.2929	0.9997	-	-0.1987	1	-	0.0742	1	-	0.1749	1
A_42_P472699	Amn	-	1.2778	1	-	0.4534	1	-	0.5175	1	-	0.5381	1	-	0.0297	0.9997	-	0.6204	1	-	0.648	1	-	0.1455	1
A_42_P473389	Bmyc	-	-0.5518	1	-	-0.2019	1	-	-0.2024	1	-	-0.0815	1	-	-0.3297	0.9131	-	-0.1922	1	-	0.0094	1	-	0.372	1
A_42_P473398	Cxcl1	-	0.1634	1	-	-0.3629	1	-	1.5047	1	-	0.2423	1	-	1.6542	0.5636	-	-0.3849	1	-	0.2328	1	-	0.8471	1
A_42_P473425	Unc13d	-	0.5921	1	-	0.3394	1	-	-0.4427	1	-	-0.2407	1	-	-0.293	0.9997	-	0.0914	1	-	-0.807	1	-	-0.594	1
A_42_P473594	Egr2	-	0.1879	1	-	-0.621	1	-	0.0116	1	-	-0.4863	1	-	-0.2814	0.9997	-	-0.7924	1	-	-0.3589	1	-	-0.4844	1
A_42_P473812	Rbm20	-	-1.3723	0.2767	-	-0.7499	1	-	-0.0986	1	-	-0.4993	1	-	0.5262	0.9087	-	-1.4483	0.3358	-	0.8601	1	-	1.108	0.9218
A_42_P473828	Heatr5a	-	-0.0337	1	-	-0.0174	1	-	0.1855	1	-	0.1862	1	-	0.2049	0.9997	-	0.0097	1	-	0.3023	1	-	0.0838	1
A_42_P473886	Lsm2	-	0.1995	1	-	0.2644	1	-	0.1014	1	-	-0.0526	1	-	-0.106	0.9997	-	0.1088	1	-	0.0714	1	-	0.1331	1
A_42_P474100	Supt6h	-	-0.1888	1	-	-0.08	1	-	-0.0969	1	-	-0.0945	1	-	-0.2716	0.9997	-	-0.0536	1	-	-0.108	1	-	0.0829	1
A_42_P474158	Wbp1	-	-0.5191	1	-	-0.2516	1	-	-0.3483	1	-	-0.0788	1	-	-0.3787	0.9923	-	-0.2216	1	-	-0.2986	1	-	-0.0707	1
A_42_P475151	Rogdi	-	-0.3167	1	-	-0.0365	1	-	0.0162	1	-	-0.0493	1	-	-0.3058	0.9863	-	0.0578	1	-	-0.2854	1	-	0.0968	1
A_42_P475233	Tekt2	-	-0.7498	1	-	-0.5904	1	-	-1.2155	1	-	-1.0492	1	-	-1.568	0.5085	-	-0.8517	1	-	-1.4894	0.7639	-	-0.2139	1
A_42_P475260	Elac1	-	-0.0596	1	-	-0.0266	1	-	0.1014	1	-	0.1558	1	-	-0.1382	0.9997	-	0.2621	1	-	0.0871	1	-	0.13	1
A_42_P475340	Fbxw5	-	-0.0728	1	-	-0.1194	1	-	0.0274	1	-	0.0634	1	-	0.2565	0.9997	-	-0.1118	1	-	0.1062	1	-	-0.0055	1
A_42_P475623	Klf5	-	1.4852	0.2822	-	-0.17	1	-	0.6893	1	-	0.9855	1	-	1.2736	0.2218	-	1.0109	1	-	0.1818	1	-	-0.8029	1
A_42_P475681	Nol8	-	-0.1621	1	-	-0.1408	1	-	-0.1952	1	-	-0.1288	1	-	-0.293	0.9997	-	-0.2344	1	-	0.102	1	-	0.1469	1
A_42_P475871	Prss27	-	1.649	0.5742	-	0.1124	1	-	1.0351	1	-	0.8085	1	-	1.5323	0.2068	-	1.1756	1	-	0.0204	1	-	-0.2096	1
A_42_P475935	Fzd6	-	0.1814	1	-	0.0003	1	-	0.1633	1	-	0.1166	1	-	-0.4087	0.9997	-	0.3817	1	-	-0.4975	1	-	0.0717	1
A_42_P476353	Ptdss1	-	0.2279	1	-	0.0584	1	-	-0.0648	1	-	0.0484	1	-	-0.2027	0.9997	-	0.0638	1	-	-0.1347	1	-	-0.0164	1
A_42_P476474	Fhl1	-	-0.7411	0.7607	-	-1.2825	0.3787	-	0.298	1	-	-0.4102	1	-	0.5637	0.1798	-	-1.5914	0.0452	-	0.5466	0.9447	-	-1.238	0.0895
A_42_P477311	Wars	-	0.2666	1	-	0.188	1	-	0.0409	1	-	0.3915	1	-	-0.0136	0.9997	-	0.1529	1	-	0.0545	1	-	0.1645	1
A_42_P477596	Xylb	-	-0.1765	1	-	0.0126	1	-	-0.2843	1	-	-0.0648	1	-	-0.4703	0.9997	-	0.1254	1	-	-0.0556	1	-	0.3203	1
A_42_P477625	Ttc7b	-	-0.2704	1	-	-0.4624	1	-	-0.0099	1	-	-0.2825	1	-	0.2898	0.9997	-	-0.4932	1	-	0.2079	1	-	0.079	1
A_42_P477732	Slc10a1	-	-0.8571	1	-	-0.446	1	-	-0.3582	1	-	-0.2581	1	-	-0.811	0.8836	-	-0.5421	1	-	-0.4849	1	-	-0.2335	1
A_42_P478171	Arhgap35	-	-0.4716	1	-	-0.0984	1	-	-0.1259	1	-	-0.0509	1	-	-0.2654	0.9997	-	0.0028	1	-	0.0563	1	-	0.2543	1
A_42_P478451	Wscd1	-	0.2398	1	-	-0.2836	1	-	-0.1588	1	-	-0.1435	1	-	-0.1199	0.9997	-	-0.0363	1	-	-0.2567	1	-	-0.3747	1
A_42_P478500	Slc22a17	-	-1.1178	0.8656	-	-0.4154	1	-	-0.777	1	-	-0.3048	1	-	-1.3159	0.2194	-	-0.3126	1	-	-0.6435	1	-	-0.0735	1
A_42_P479023	Stard13	-	-0.3647	1	-	-0.3194	1	-	-0.2228	1	-	-0.0981	1	-	-0.1935	0.9997	-	-0.0829	1	-	-0.1091	1	-	0.0078	1
A_42_P479096	Tfb2m	-	-0.0256	1	-	-0.1312	1	-	0.0283	1	-	0.0266	1	-	0.2547	0.9997	-	-0.138	1	-	0.3724	1	-	0.2107	1
A_42_P479251	Fam76a	-	-0.473	1	-	-0.2895	1	-	-0.428	1	-	-0.3369	1	-	-0.5084	0.8013	-	-0.3372	1	-	-0.1318	1	-	0.0939	1
A_42_P479802	Dffa	-	-0.0479	1	-	-0.2421	1	-	0.1494	1	-	0.0189	1	-	0.4315	0.8677	-	-0.2976	1	-	0.167	1	-	-0.2493	1
A_42_P479920	Srp14	-	-0.3449	1	-	-0.1383	1	-	-0.2412	1	-	-0.1217	1	-	-0.2903	0.9997	-	-0.1429	1	-	0.0067	1	-	0.0943	1
A_42_P480082	Golga2	-	0.0677	1	-	0.0035	1	-	0.1995	1	-	0.0099	1	-	0.1916	0.9997	-	0.2543	1	-	0.04	1	-	-0.0691	1
A_42_P480108	mrpl24	-	0.0177	1	-	-0.2417	1	-	0.1723	1	-	-0.0155	1	-	0.2908	0.9997	-	-0.1658	1	-	0.2649	1	-	0.0137	1
A_42_P480224	Gpd1	-	-0.7421	1	-	-0.3728	1	-	-0.2228	1	-	-0.1674	1	-	0.237	0.9997	-	-0.5464	1	-	0.2644	1	-	0.1358	1
A_42_P480273	Rapgef1	-	0.1874	1	-	-0.0456	1	-	0.1836	1	-	0.1091	1	-	0.556	0.9893	-	-0.0327	1	-	0.2954	1	-	0.0256	1
A_42_P480769		-	0.1372	1	-	0.1001	1	-	0.1186	1	-	0.0059	1	-	0.1871	0.9997	-	-0.0196	1	-	0.338	1	-	0.1598	1
A_42_P480983	Med15	-	0.1001	1	-	0.1429	1	-	-0.1965	1	-	0.0138	1	-	-0.1833	0.9997	-	0.0709	1	-	-0.2407	1	-	-0.0343	1
A_42_P481087	Pdzrn3	-	-0.4406	1	-	-0.2249	1	-	-0.0373	1	-	-0.3452	1	-	0.1523	0.9997	-	-0.4821	1	-	0.3072	1	-	0.1993	1
A_42_P481167	Gucy1a3	-	0.3442	1	-	-0.1565	1	-	-0.1425	1	-	-0.3836	1	-	-0.1715	0.9997	-	-0.4462	1	-	-0.2571	1	-	-0.4329	1
A_42_P481516	Atp5b	-	-0.1398	1	-	-0.3007	1	-	0.1552	1	-	-0.0351	1	-	0.4577	0.5124	-	-0.1699	1	-	0.0344	1	-	-0.4034	1
A_42_P481696	Mthfd1	-	0.3929	1	-	0.1601	1	-	0.1651	1	-	0.1842	1	-	0.3083	0.9997	-	0.2416	1	-	0.2767	1	-	0.3057	1
A_42_P481816	Esam	-	-0.2728	1	-	-0.4266	1	-	-0.0923	1	-	0.0131	1	-	0.0841	0.9997	-	-0.1389	1	-	-0.0166	1	-	0.0141	1
A_42_P481849	Gorab	-	-0.2951	1	-	-0.1209	1	-	-0.1253	1	-	-0.0736	1	-	-0.423	0.9997	-	-0.1476	1	-	0.0669	1	-	0.2438	1
A_42_P482051	Ginm1	-	-0.2382	1	-	-0.2246	1	-	0.0832	1	-	0.2256	1	-	0.2019	0.9997	-	0.0166	1	-	0.5671	1	-	0.3051	1
A_42_P482623	Dstyk	-	-0.076	1	-	-0.1179	1	-	-0.1174	1	-	-0.0157	1	-	-0.2113	0.9997	-	-0.1001	1	-	-0.135	1	-	-0.0296	1
A_42_P482829	Vps11	-	-0.2487	1	-	-0.027	1	-	-0.1036	1	-	-0.0431	1	-	-0.3916	0.9997	-	-0.0972	1	-	-0.0271	1	-	0.1057	1
A_42_P483286	Tceal8	-	-0.613	1	-	-0.229	1	-	-0.3402	1	-	-0.1304	1	-	-0.4561	0.9219	-	-0.2084	1	-	0.044	1	-	0.1598	1
A_42_P483302	Zfp612	-	-0.659	1	-	-0.3826	1	-	-0.3232	1	-	-0.1434	1	-	-0.2597	0.9997	-	-0.3758	1	-	0.0648	1	-	0.1506	1
A_42_P483463	Ap4s1	-	-0.1422	1	-	-0.2461	1	-	0.0498	1	-	0.0982	1	-	0.2765	0.9997	-	-0.1633	1	-	0.291	1	-	-0.0598	1
A_42_P483564	Ptprc	-	0.2827	1	-	-0.0734	1	-	-1.3445	1	-	-0.8269	1	-	-1.0343	0.8289	-	-1.0295	1	-	-0.5346	1	-	-1.1821	1
A_42_P483692	Usp45	-	0.1451	1	-	-0.1674	1	-	0.1864	1	-	0.0047	1	-	0.2051	0.9997	-	-0.113	1	-	0.2475	1	-	0.0354	1
A_42_P484152	Taf2	-	-0.0253	1	-	0.3865	1	-	0.1734	1	-	-0.0225	1	-	0.0722	0.9997	-	0.0461	1	-	0.4567	1	-	0.4304	1
A_42_P484456	Bola3	-	-0.1676	1	-	-0.2535	1	-	0.0849	1	-	-0.0168	1	-	0.2426	0.9997	-	-0.1769	1	-	0.2217	1	-	-0.0167	1
A_42_P484738	Ctgf	-	-1.583	0.0565	-	-1.5203	0.8634	-	-1.2653	0.4056	-	-0.5397	1	-	-1.4629	0.0132	-	-0.8705	1	-	-1.1529	0.737	-	-0.9349	1
A_42_P485189		-	0.1922	1	-	0.6748	1	-	0.4291	1	-	-0.1696	1	-	0.216	0.9997	-	0.0454	1	-	0.4073	1	-	0.3684	1
A_42_P485243	Plekha8	-	-0.0459	1	-	0.1087	1	-	0.2926	1	-	0.124	1	-	0.0368	0.9997	-	0.0544	1	-	0.3585	1	-	0.2357	1
A_42_P485589	Map2k5	-	-0.2215	1	-	-0.2222	1	-	-0.034	1	-	-0.0716	1	-	-0.1901	0.9997	-	-0.2296	1	-	0.1578	1	-	0.0058	1
A_42_P485932	Sulf2	-	-0.9479	0.5497	-	-0.6817	1	-	-0.5923	1	-	-0.5295	1	-	-0.9885	0.174	-	-0.1249	1	-	-0.7863	1	-	0.3266	1
A_42_P486144	Gata4	-	-0.7446	1	-	-0.528	1	-	-0.3912	1	-	-0.577	1	-	-0.8378	0.8702	-	-0.8789	1	-	-0.5701	1	-	-0.5423	1
A_42_P486203	Agtr1a	-	-0.5735	1	-	-0.5647	1	-	-0.3335	1	-	-0.1692	1	-	-0.2086	0.9997	-	-0.2206	1	-	0.0892	1	-	-0.0015	1
A_42_P486341	Ncoa1	-	-0.1757	1	-	0.1144	1	-	0.0015	1	-	0.1687	1	-	-0.0659	0.9997	-	0.0436	1	-	0.1306	1	-	0.1509	1
A_42_P486964	Rph3al	-	-0.6343	1	-	-0.3117	1	-	-0.509	1	-	-0.3343	1	-	-0.6667	0.6274	-	-0.275	1	-	-0.351	1	-	-0.0415	1
A_42_P487031	B4galt3	-	-0.7694	0.9136	-	-0.1148	1	-	-0.5105	1	-	-0.1378	1	-	-0.9318	0.1457	-	-0.2422	1	-	-0.5015	1	-	-0.1175	1
A_42_P487686	Agr2	-	-0.6718	1	-	0.2128	1	-	2.5864	1	-	0.0228	1	-	2.1205	0.4538	-	0.1085	1	-	-0.6374	1	-	0.168	1
A_42_P487832	Rnf219	-	-0.1576	1	-	0.0877	1	-	-0.2674	1	-	-0.2167	1	-	-0.5809	0.9685	-	-0.2945	1	-	-0.2808	1	-	-0.0542	1
A_42_P488000	Vstm2b	-	-0.2498	1	-	0.3953	1	-	0.2328	1	-	0.5242	1	-	-0.0929	0.9997	-	0.458	1	-	-0.0346	1	-	1.0316	1
A_42_P488087		-	-0.0354	1	-	-0.1495	1	-	0.1248	1	-	0.0981	1	-	0.4098	0.7749	-	-0.0992	1	-	0.3389	1	-	-0.0058	1
A_42_P488758	Alg14	-	-0.1487	1	-	0.0082	1	-	-0.0746	1	-	0.0745	1	-	-0.2351	0.9997	-	-0.0103	1	-	-0.0147	1	-	0.1851	1
A_42_P488904	Slc25a44	-	-0.1381	1	-	0.0032	1	-	-0.0029	1	-	0.163	1	-	-0.0225	0.9997	-	-0.0436	1	-	0.2091	1	-	0.3351	1
A_42_P489478	Cox7b	-	-0.2004	1	-	-0.3419	1	-	0.0178	1	-	-0.071	1	-	0.1245	0.9997	-	-0.2248	1	-	0.0469	1	-	-0.152	1
A_42_P489710	Polm	-	0.1825	1	-	0.3457	1	-	0.3414	1	-	0.1504	1	-	0.1457	0.9997	-	0.1762	1	-	0.1626	1	-	0.0825	1
A_42_P489817	Ppm1l	-	-0.4895	1	-	-0.3276	1	-	-0.1329	1	-	0.0519	1	-	-0.0134	0.9997	-	-0.2539	1	-	0.2241	1	-	-0.0684	1
A_42_P490612	Zc3h7a	-	-0.1388	1	-	0.0671	1	-	-0.2854	1	-	-0.0377	1	-	-0.4683	0.8249	-	-0.1456	1	-	-0.2006	1	-	-0.1426	1
A_42_P491366	Tmem19	-	0.0321	1	-	-0.147	1	-	-0.1292	1	-	-0.0718	1	-	-0.1296	0.9997	-	-0.0784	1	-	-0.1495	1	-	-0.0059	1
A_42_P491376	Srgap2	-	0.3134	1	-	-0.0216	1	-	0.249	1	-	0.0689	1	-	0.2804	0.9997	-	-0.0146	1	-	0.1175	1	-	-0.2681	1
A_42_P491454	Gnat1	-	0.6658	1	-	0.029	1	-	0.3738	1	-	0.2847	1	-	0.1408	0.9997	-	0.4391	1	-	0.0482	1	-	0.298	1
A_42_P491486	Pllp	-	1.0212	1	-	-0.3303	1	-	1.0627	1	-	0.2047	1	-	1.4942	0.256	-	-0.1007	1	-	-0.263	1	-	-0.0715	1
A_42_P491505	Purb	-	0.0852	1	-	-0.0684	1	-	0.2529	1	-	0.1423	1	-	0.2245	0.9997	-	-0.0278	1	-	0.3337	1	-	0.0547	1
A_42_P492082	Pex16	-	-0.2364	1	-	-0.3934	1	-	-0.2909	1	-	-0.1818	1	-	-0.3544	0.9997	-	-0.2986	1	-	-0.1999	1	-	-0.1108	1
A_42_P492130	Tbcd	-	-0.2686	1	-	-0.2636	1	-	-0.3051	1	-	-0.3428	1	-	-0.4518	0.967	-	-0.409	1	-	-0.1559	1	-	-0.168	1
A_42_P492195	Fibp	-	-0.267	1	-	0.019	1	-	-0.1761	1	-	-0.0218	1	-	-0.2196	0.9997	-	-0.0131	1	-	-0.0133	1	-	0.0244	1
A_42_P492454	Psme4	-	-0.2624	1	-	-0.2367	1	-	0.107	1	-	0.0049	1	-	0.275	0.9954	-	-0.0783	1	-	0.3272	1	-	0.207	1
A_42_P492882	Nckipsd	-	-0.2534	1	-	0.0244	1	-	-0.1939	1	-	0.0612	1	-	-0.4017	0.9391	-	0.1096	1	-	-0.3103	1	-	0.2312	1
A_42_P492976	Triap1	-	-0.1437	1	-	-0.0354	1	-	-0.0294	1	-	0.0239	1	-	0.0612	0.9997	-	-0.0731	1	-	0.2737	1	-	0.2009	1
A_42_P493008	Nrbp1	-	0.1791	1	-	0.2164	1	-	0.2099	1	-	0.0607	1	-	0.3836	0.9997	-	0.0787	1	-	0.2665	1	-	-0.0308	1
A_42_P493380	Myc	-	-0.0246	1	-	-0.2655	1	-	-1.0147	1	-	-0.4693	1	-	-1.1106	0.4931	-	-0.3404	1	-	-1.2582	0.7798	-	-0.7651	1
A_42_P493567	Ctbs	-	-0.2639	1	-	-0.3275	1	-	-0.5295	1	-	-0.3983	1	-	-0.7689	0.5446	-	-0.8146	1	-	-0.2407	1	-	-0.1215	1
A_42_P493824	Dok1	-	-0.4864	1	-	-0.2874	1	-	-0.574	1	-	-0.2669	1	-	-0.5966	0.7672	-	-0.3898	1	-	-0.6171	1	-	-0.2237	1
A_42_P493849	Ctnna2	-	-0.46	1	-	-0.1253	1	-	-0.8641	1	-	-0.1705	1	-	-0.8835	0.8979	-	0.3037	1	-	-0.5579	1	-	0.3113	1
A_42_P493925	Usp48	-	0.1555	1	-	0.1473	1	-	-0.0793	1	-	0.0241	1	-	-0.2682	0.9997	-	0.1847	1	-	-0.1683	1	-	-0.0427	1
A_42_P494276	Armc9	-	-0.3657	1	-	-0.1815	1	-	-0.2539	1	-	-0.1874	1	-	-0.6726	0.9448	-	-0.205	1	-	-0.1874	1	-	0.0229	1
A_42_P495001	Slc17a5	-	-0.2925	1	-	-0.196	1	-	-0.0468	1	-	-0.2629	1	-	-0.4598	0.9997	-	-0.019	1	-	-0.5265	1	-	0.2054	1
A_42_P495579	Ano1	-	-0.5397	1	-	-0.4277	1	-	-0.4921	1	-	-0.0962	1	-	-1.0221	0.0856	-	0.4008	1	-	-1.0803	0.3005	-	0.0214	1
A_42_P495598	Clrn3	-	-0.2421	1	-	-0.5537	1	-	-0.5043	1	-	-0.0531	1	-	-0.6014	0.9873	-	-0.5519	1	-	-0.5718	1	-	-0.2242	1
A_42_P495691	Bcl7c	-	0.4402	1	-	0.003	1	-	0.0555	1	-	-0.0866	1	-	-0.2266	0.9928	-	-0.028	1	-	-0.4339	1	-	-0.4319	1
A_42_P495895	Dbn1	-	0.175	1	-	-0.2291	1	-	0.0746	1	-	-0.0797	1	-	0.2025	0.9997	-	0.2239	1	-	0.134	1	-	-0.1594	1
A_42_P495923	Tmem205	-	-0.1653	1	-	-0.0862	1	-	-0.1374	1	-	0.0119	1	-	-0.2555	0.9954	-	0.0841	1	-	-0.2067	1	-	0.0895	1
A_42_P495969	Apoc1	-	0.5073	1	-	-0.5089	1	-	-0.2251	1	-	-0.0381	1	-	0.1165	0.9997	-	-0.0079	1	-	-0.6611	1	-	-0.8239	1
A_42_P496322	Ncoa7	-	-0.3634	1	-	-0.0011	1	-	-0.1832	1	-	0.196	1	-	-0.8649	0.9151	-	0.0976	1	-	-0.3559	1	-	0.2005	1
A_42_P496375	Brk1	-	0.1212	1	-	-0.0211	1	-	-0.1246	1	-	-0.0105	1	-	-0.1838	0.9997	-	0.1497	1	-	-0.1982	1	-	-0.1403	1
A_42_P496411	Trappc6a	-	-0.3087	1	-	-0.0682	1	-	-0.2145	1	-	0.0571	1	-	-0.5513	0.5463	-	0.0345	1	-	-0.3402	1	-	-0.0485	1
A_42_P496581	Ppp1r26	-	-0.1421	1	-	-0.0492	1	-	0.0915	1	-	0.1948	1	-	0.0087	0.9997	-	0.0321	1	-	0.1755	1	-	0.1856	1
A_42_P496739	Stap2	-	0.4563	1	-	0.0849	1	-	-0.0859	1	-	0.2993	1	-	0.1352	0.9997	-	0.478	1	-	-0.7458	1	-	-0.35	1
A_42_P497225	Mfge8	-	-0.3799	1	-	-0.4138	1	-	-0.2778	1	-	-0.5369	1	-	-0.2231	0.9997	-	-0.4527	1	-	0.0138	1	-	-0.2743	1
A_42_P497323	Ppp1r10	-	-0.034	1	-	0.164	1	-	-0.1303	1	-	0.0412	1	-	-0.3312	0.9997	-	0.1717	1	-	-0.1357	1	-	0.0582	1
A_42_P498066	Tmsb4x	-	-0.548	1	-	-0.2765	1	-	-0.6378	1	-	-0.4532	1	-	-0.8951	0.0145	-	-0.3655	1	-	-0.6694	0.8421	-	-0.2491	1
A_42_P498273	Pgm1	-	-0.8278	1	-	-0.726	1	-	0.1356	1	-	-0.1903	1	-	0.5956	0.8052	-	-0.7904	1	-	0.4298	1	-	-0.0263	1
A_42_P499158	Vcam1	-	-0.3768	1	-	-0.6134	1	-	-0.8636	1	-	-0.2194	1	-	-0.5092	0.9224	-	-0.5916	1	-	-0.2419	1	-	-0.7444	1
A_42_P499221	Fgd5	-	0.2144	1	-	-0.0526	1	-	0.3349	1	-	0.4695	1	-	0.4433	0.9723	-	0.2947	1	-	0.3172	1	-	0.138	1
A_42_P499273	Ankrd13a	-	0.3349	1	-	-0.0048	1	-	-0.1008	1	-	-0.179	1	-	-0.3555	0.9997	-	0.1422	1	-	-0.2873	1	-	-0.2359	1
A_42_P499282	Msrb2	-	-0.4108	1	-	-0.2791	1	-	-0.2073	1	-	0.1673	1	-	-0.1665	0.9997	-	-0.2273	1	-	0.0081	1	-	0.1346	1
A_42_P499684	Tamm41	-	0.0412	1	-	-0.1542	1	-	-0.1158	1	-	-0.098	1	-	-0.3103	0.9997	-	-0.0066	1	-	-0.1652	1	-	-0.16	1
A_42_P499899	Prg2	-	0.0419	1	-	-0.5481	1	-	-0.3454	1	-	-0.743	1	-	-0.7074	0.8535	-	-0.9498	1	-	0.0243	1	-	-0.3325	1
A_42_P500080	Nkg7	-	0.0399	1	-	-0.0392	1	-	-0.3332	1	-	-0.186	1	-	-0.3384	0.9997	-	-0.6036	1	-	-0.1157	1	-	-0.3249	1
A_42_P500280	Naglu	-	-0.293	1	-	-0.1297	1	-	-0.2019	1	-	0.063	1	-	-0.7527	0.6934	-	0.028	1	-	-0.0709	1	-	0.2704	1
A_42_P500675	Hcrt	-	-0.0216	1	-	-0.3294	1	-	0.2666	1	-	-0.3039	1	-	-0.1566	0.9997	-	-0.4095	1	-	0.5848	1	-	0.2775	1
A_42_P500802	Nxt1	-	0.4668	1	-	0.1342	1	-	-0.1011	1	-	-0.0661	1	-	-0.3764	0.9321	-	0.2219	1	-	-0.5518	1	-	-0.3444	1
A_42_P500847	Dhrs7c	-	-0.8011	1	-	-1.1192	1	-	0.29	1	-	-0.0264	1	-	0.7475	0.1958	-	-2.0456	0.4841	-	0.5441	1	-	-0.3956	1
A_42_P501233	Adra1d	-	-0.4876	1	-	-0.8626	1	-	-0.3656	1	-	0.1727	1	-	0.3605	0.9997	-	-0.1543	1	-	0.5037	1	-	0.0015	1
A_42_P501679	Plin3	-	-0.1021	1	-	0.0775	1	-	-0.2039	1	-	0.0733	1	-	-0.2757	0.9997	-	0.1268	1	-	-0.2046	1	-	-0.0644	1
A_42_P501877	Gls	-	-0.5357	1	-	-0.3622	1	-	-0.4026	1	-	0.0674	1	-	-0.4137	0.8346	-	-0.2505	1	-	-0.2617	1	-	-0.0174	1
A_42_P501972	Ppp2r1b	-	0.0288	1	-	-0.0953	1	-	-0.2486	1	-	-0.2327	1	-	-0.5878	0.7147	-	-0.0127	1	-	-0.5574	1	-	-0.1317	1
A_42_P502440	Gata5	-	-0.3446	1	-	-0.3233	1	-	-0.1703	1	-	-0.2333	1	-	-0.4948	0.9997	-	-0.2747	1	-	-0.0211	1	-	-0.2159	1
A_42_P502582	Cela3b	-	-1.0158	1	-	-0.6578	1	-	-0.4929	1	-	-0.5974	1	-	-0.5883	0.9997	-	-0.6385	1	-	-0.2699	1	-	-0.1662	1
A_42_P502590	Slc7a6	-	0.512	1	-	0.0114	1	-	0.1385	1	-	0.0702	1	-	0.226	0.9997	-	-0.1378	1	-	0.1589	1	-	-0.1186	1
A_42_P502621	Avil	-	0.0424	1	-	-0.2745	1	-	-0.3052	1	-	-0.18	1	-	-0.5143	0.9997	-	-0.2357	1	-	-0.4375	1	-	-0.4386	1
A_42_P502759	Aplp2	-	-0.5143	1	-	-0.3955	1	-	-0.3457	1	-	-0.2504	1	-	-0.5676	0.7822	-	-0.173	1	-	-0.4508	1	-	-0.1685	1
A_42_P503626	Asb5	-	-0.2057	1	-	-0.4606	1	-	0.5269	1	-	-0.0569	1	-	0.9033	0.5127	-	-0.7177	1	-	1.2539	0.4682	-	-0.5944	1
A_42_P503739	Ppp2r5c	-	0.0538	1	-	-0.0728	1	-	-0.1029	1	-	-0.1052	1	-	0.0021	0.9997	-	-0.24	1	-	0.1159	1	-	-0.0255	1
A_42_P503768	Gemin6	-	-0.1653	1	-	-0.0982	1	-	-0.3738	1	-	-0.2103	1	-	-0.603	0.867	-	-0.1256	1	-	-0.2438	1	-	-0.1169	1
A_42_P504124	Psmd12	-	0.0454	1	-	-0.0911	1	-	0.0846	1	-	0.0372	1	-	0.2186	0.9997	-	-0.1012	1	-	0.2604	1	-	0.0658	1
A_42_P504250	Eapp	-	-0.0618	1	-	-0.2711	1	-	0.0605	1	-	-0.0601	1	-	0.1167	0.9997	-	-0.2027	1	-	0.2893	1	-	-0.0241	1
A_42_P504358	RGD1305347	-	-0.9419	1	-	-0.1954	1	-	-0.8314	1	-	0.16	1	-	-0.9954	0.9311	-	0.8854	1	-	-2.414	0.4565	-	-1.2959	1
A_42_P504523	Wrnip1	-	0.1093	1	-	0.0244	1	-	0.0004	1	-	-0.0066	1	-	-0.103	0.9997	-	0.0966	1	-	0.0511	1	-	0.1389	1
A_42_P504549	Tmem38b	-	-0.0378	1	-	-0.1819	1	-	0.5992	1	-	-0.0501	1	-	0.8722	0.7856	-	-0.2342	1	-	0.961	1	-	-0.1494	1
A_42_P504653	F10	-	-1.519	0.4913	-	-0.5288	1	-	-1.1309	1	-	-0.5681	1	-	-1.346	0.4616	-	-0.7482	1	-	-0.3799	1	-	0.6695	1
A_42_P505029	Rnpepl1	-	0.0582	1	-	-0.0703	1	-	0.1173	1	-	-0.0025	1	-	0.1007	0.9997	-	-0.0419	1	-	0.1497	1	-	0.0193	1
A_42_P505070	Crim1	-	-0.0634	1	-	-0.1368	1	-	0.253	1	-	0.0471	1	-	0.411	0.9317	-	0.0239	1	-	0.3607	1	-	0.2588	1
A_42_P505241	Qprt	-	-0.0892	1	-	-0.2973	1	-	-0.3483	1	-	-0.2248	1	-	0.0799	0.9997	-	-0.2712	1	-	-0.0515	1	-	-0.251	1
A_42_P505320	RGD1309492	-	-0.555	1	-	-0.2478	1	-	-0.2718	1	-	-0.2937	1	-	-0.4455	0.8411	-	-0.3258	1	-	-0.0452	1	-	0.1633	1
A_42_P505393	Serpinb6	-	-0.4374	1	-	-0.2967	1	-	-0.1179	1	-	-0.0513	1	-	-0.46	0.9729	-	-0.1499	1	-	-0.2278	1	-	-0.0929	1
A_42_P506076	Ptpn5	-	-0.0034	1	-	-0.2534	1	-	-0.5083	1	-	-0.4284	1	-	-0.3337	0.9997	-	-0.124	1	-	-0.9359	1	-	-1.104	1
A_42_P506198	Itga8	-	-0.298	1	-	-0.4992	1	-	-0.1369	1	-	0.2299	1	-	0.2178	0.9997	-	0.0415	1	-	0.1092	1	-	0.5424	1
A_42_P506273	Csad	-	-0.6565	1	-	0.0219	1	-	-0.4659	1	-	-1.229	1	-	-0.6935	0.9472	-	-0.2278	1	-	-0.2257	1	-	-0.2868	1
A_42_P506345	Bag6	-	0.0367	1	-	-0.0526	1	-	0.1112	1	-	0.077	1	-	0.3158	0.9997	-	-0.0368	1	-	0.2457	1	-	0.207	1
A_42_P506402	Slc25a25	-	-0.0396	1	-	0.0182	1	-	-0.2993	1	-	0.033	1	-	-0.2769	0.9997	-	-0.0808	1	-	-0.0916	1	-	-0.172	1
A_42_P506685	Fxyd2	-	0.2242	1	-	-0.4934	1	-	-0.1542	1	-	-0.0763	1	-	0.051	0.9997	-	-0.1644	1	-	0.3001	1	-	-0.4277	1
A_42_P506830	Mrpl53	-	-0.1986	1	-	-0.1162	1	-	-0.1195	1	-	-0.1446	1	-	-0.2991	0.9587	-	-0.118	1	-	-0.0531	1	-	0.0222	1
A_42_P506956	Pcsk4	-	-1.0016	1	-	-0.7039	1	-	-0.5598	1	-	-0.3511	1	-	-0.8662	0.9698	-	-0.8333	1	-	-0.5873	1	-	-0.1881	1
A_42_P506968	Ltbr	-	-0.1635	1	-	-0.0854	1	-	-0.0749	1	-	0.2535	1	-	-0.1408	0.9997	-	0.1205	1	-	-0.0244	1	-	0.1867	1
A_42_P507035	Nod1	-	0.0643	1	-	-0.2209	1	-	-0.1591	1	-	0.1187	1	-	-0.1998	0.9997	-	0.3265	1	-	-0.2738	1	-	-0.1739	1
A_42_P507072		-	0.0991	1	-	0.0064	1	-	-0.0729	1	-	0.0271	1	-	-0.1179	0.9997	-	-0.0391	1	-	-0.0195	1	-	0.0814	1
A_42_P507314	Kdm5a	-	-0.1036	1	-	0.0904	1	-	-0.2247	1	-	-0.1136	1	-	-0.457	0.8627	-	-0.0884	1	-	-0.159	1	-	-0.0105	1
A_42_P507566	Tnfaip2	-	0.1061	1	-	0.0839	1	-	0.4763	1	-	-0.1107	1	-	0.501	0.9997	-	0.2476	1	-	0.2327	1	-	-0.0269	1
A_42_P508085	Tmem204	-	-0.4276	1	-	-0.5372	1	-	-0.2674	1	-	-0.2285	1	-	-0.1617	0.9997	-	-0.22	1	-	-0.1936	1	-	-0.0972	1
A_42_P508185	Gimap5	-	0.4382	1	-	-0.0503	1	-	-0.3759	1	-	-0.4327	1	-	-0.2865	0.9997	-	-0.5477	1	-	-0.4905	1	-	-0.7564	1
A_42_P508273	Ccndbp1	-	-0.0859	1	-	-0.0688	1	-	-0.073	1	-	-0.038	1	-	0.0037	0.9997	-	-0.2096	1	-	0.0386	1	-	-0.0721	1
A_42_P508415	LOC100910827	-	-0.0217	1	-	-0.2671	1	-	0.1532	1	-	-0.064	1	-	0.1131	0.9997	-	-0.1516	1	-	0.2575	1	-	0.0913	1
A_42_P508471	Rgn	-	0.4154	1	-	0.0173	1	-	0.6331	1	-	0.3522	1	-	0.8124	0.9233	-	0.1062	1	-	0.4994	1	-	0.149	1
A_42_P508950	Aqr	-	0.0485	1	-	0.0852	1	-	-0.0877	1	-	0.0357	1	-	-0.182	0.9997	-	-0.0168	1	-	-0.0318	1	-	0.1298	1
A_42_P508984	Pf4	-	0.368	1	-	-0.1011	1	-	-0.1226	1	-	0.0959	1	-	0.5099	0.7074	-	-0.079	1	-	0.7248	1	-	0.3052	1
A_42_P509365	Vim	-	0.6036	1	-	-0.3259	1	-	0.1117	1	-	0.0996	1	-	0.3688	0.9472	-	-0.0171	1	-	-0.0307	1	-	-0.4536	1
A_42_P509457	Arl6ip4	-	-0.0725	1	-	-0.0421	1	-	-0.1431	1	-	-0.066	1	-	-0.1982	0.9997	-	-0.1142	1	-	-0.1461	1	-	-0.0116	1
A_42_P509843	Tradd	-	-0.1184	1	-	-0.1737	1	-	-0.2269	1	-	-0.1676	1	-	-0.491	0.9962	-	-0.0387	1	-	-0.5914	1	-	-0.2209	1
A_42_P509967	Slc7a9	-	0.0031	1	-	-0.5067	1	-	-0.144	1	-	-0.2207	1	-	1.1896	0.524	-	-0.5951	1	-	0.3774	1	-	0.0341	1
A_42_P510135	Chst10	-	-0.3474	1	-	-0.2639	1	-	-0.2356	1	-	-0.017	1	-	-0.3503	0.9997	-	0.042	1	-	-0.505	1	-	0.0807	1
A_42_P510203	Pex5	-	-0.1678	1	-	-0.1627	1	-	-0.1507	1	-	-0.1828	1	-	-0.1172	0.9997	-	-0.3316	1	-	0.0446	1	-	-0.0452	1
A_42_P510241	Brms1	-	-0.0317	1	-	0.0549	1	-	-0.1097	1	-	-0.0501	1	-	-0.2667	0.9997	-	0.0008	1	-	-0.2021	1	-	0.0133	1
A_42_P510565	Cdhr4	-	0.6317	1	-	-0.6027	1	-	-0.8329	1	-	0.184	1	-	0.1135	0.9997	-	-0.2234	1	-	-0.2065	1	-	-1.4566	1
A_42_P511015	Nup133	-	0.4059	1	-	0.2895	1	-	-0.0102	1	-	0.1599	1	-	0.0342	0.9997	-	0.1689	1	-	-0.0164	1	-	0.0429	1
A_42_P511118	Slc17a6	-	-0.0178	1	-	-0.0478	1	-	0.2183	1	-	-0.2218	1	-	-0.3005	0.9997	-	-0.1533	1	-	0.1988	1	-	-0.0374	1
A_42_P511187	Hgfac	-	-1.1749	1	-	-0.2285	1	-	-0.4498	1	-	-0.827	1	-	-0.8356	0.9321	-	0.4886	1	-	-0.8549	1	-	0.2115	1
A_42_P511410	Gripap1	-	0.0293	1	-	-0.0364	1	-	-0.0364	1	-	0.1276	1	-	-0.0393	0.9997	-	-0.0059	1	-	0.1013	1	-	0.1002	1
A_42_P512385	RGD1562952	-	-0.4977	1	-	-0.1897	1	-	-0.2847	1	-	-0.2846	1	-	-0.6176	0.8866	-	-0.275	1	-	-0.3266	1	-	-0.0936	1
A_42_P512417	Dpm2	-	-0.0639	1	-	0.1106	1	-	-0.0958	1	-	0.134	1	-	-0.1685	0.9997	-	0.1748	1	-	-0.0052	1	-	-0.0039	1
A_42_P512460	Aimp2	-	-0.0682	1	-	-0.0986	1	-	0.0639	1	-	0.0359	1	-	0.1967	0.9997	-	-0.1028	1	-	0.306	1	-	0.1342	1
A_42_P512838	Trem2	-	-0.0469	1	-	-0.5047	1	-	-0.3289	1	-	-0.0805	1	-	-0.1098	0.9997	-	-0.1058	1	-	0.0032	1	-	-0.5877	1
A_42_P512860	Tinag	-	0.1209	1	-	-0.0325	1	-	0.2504	1	-	0.4625	1	-	0.4792	0.9997	-	-0.0871	1	-	0.4022	1	-	-0.1029	1
A_42_P513025	Scaper	-	-0.4424	1	-	-0.2352	1	-	-0.1362	1	-	0.016	1	-	-0.2869	0.9997	-	-0.1093	1	-	0.0664	1	-	0.0897	1
A_42_P513050	Papss2	-	-0.4587	1	-	-0.6757	1	-	-0.2756	1	-	-0.0442	1	-	-0.3031	0.9997	-	-0.2205	1	-	-0.315	1	-	-0.4822	1
A_42_P513145	Flnb	-	0.1531	1	-	-0.0371	1	-	0.0409	1	-	0.0949	1	-	-0.2483	0.9997	-	0.278	1	-	-0.5388	1	-	-0.162	1
A_42_P513294	Ndn	-	-0.2189	1	-	-0.2768	1	-	-0.1942	1	-	-0.156	1	-	-0.1503	0.9997	-	0.4137	1	-	-0.3029	1	-	-0.1874	1
A_42_P513461	Armc10	-	-0.4918	1	-	-0.2329	1	-	-0.4336	1	-	-0.2992	1	-	-0.5667	0.9928	-	-0.2831	1	-	-0.2279	1	-	-0.0573	1
A_42_P513580	Pdf	-	-0.1996	1	-	-0.1848	1	-	-0.0355	1	-	-0.1161	1	-	-0.0676	0.9997	-	-0.1483	1	-	0.2604	1	-	0.1745	1
A_42_P513939	RGD1565685	-	-0.5219	1	-	-0.1031	1	-	-0.3774	1	-	-0.3442	1	-	-0.7956	0.8054	-	-0.1151	1	-	-0.34	1	-	0.1448	1
A_42_P514027	Plekha1	-	-0.0975	1	-	-0.1562	1	-	-0.2448	1	-	-0.1101	1	-	-0.2043	0.9997	-	-0.1242	1	-	-0.111	1	-	-0.2192	1
A_42_P514057	Cyp2c23	-	0.0092	1	-	-0.6331	1	-	-0.3515	1	-	-0.0785	1	-	-0.0085	0.9997	-	-0.3392	1	-	0.0889	1	-	-0.526	1
A_42_P514244	Dyrk1a	-	0.2203	1	-	-0.1551	1	-	0.0306	1	-	-0.1826	1	-	0.0824	0.9997	-	-0.3022	1	-	0.1368	1	-	-0.0326	1
A_42_P514419	Clp1	-	0.08	1	-	-0.0139	1	-	-0.1053	1	-	-0.2416	1	-	-0.3717	0.9997	-	-0.2072	1	-	-0.1356	1	-	-0.0181	1
A_42_P514585	Tpt1	-	0.0266	1	-	0.016	1	-	-0.0216	1	-	-0.0324	1	-	-0.0545	0.9997	-	-0.004	1	-	0.0284	1	-	-0.0267	1
A_42_P514798	Zcchc11	-	-0.3222	1	-	0.3007	1	-	-0.1108	1	-	-0.1044	1	-	-0.1347	0.9997	-	0.0247	1	-	0.1123	1	-	0.1602	1
A_42_P515346	Map1a	-	0.3159	1	-	-0.442	1	-	0.2232	1	-	0.1565	1	-	0.5372	0.9997	-	-0.2009	1	-	0.2455	1	-	-0.5105	1
A_42_P515405	Ier3	-	-0.1894	1	-	-0.0627	1	-	-0.048	1	-	-0.1363	1	-	0.0478	0.9997	-	0.0513	1	-	0.1261	1	-	0.0575	1
A_42_P515454	Csnk1e	-	0.7789	1	-	0.3266	1	-	0.5701	1	-	0.5906	1	-	0.5403	0.8013	-	0.4552	1	-	0.3166	1	-	0.1087	1
A_42_P515797	Dclk2	-	-0.4239	1	-	-0.2556	1	-	-0.4017	1	-	-0.1133	1	-	-0.5194	0.9997	-	0.0817	1	-	-0.3771	1	-	-0.0212	1
A_42_P515876	Rnpep	-	-0.364	1	-	-0.1798	1	-	-0.2671	1	-	-0.1123	1	-	-0.3371	0.9997	-	-0.2303	1	-	-0.1929	1	-	-0.1349	1
A_42_P516640	Rabep1	-	-0.1096	1	-	-0.1084	1	-	-0.0281	1	-	0.1026	1	-	0.1139	0.9997	-	-0.1195	1	-	0.2051	1	-	0.1768	1
A_42_P516658	Gatad2b	-	0.246	1	-	-0.112	1	-	-0.0269	1	-	-0.1559	1	-	0.0474	0.9997	-	-0.2015	1	-	0.2429	1	-	0.0796	1
A_42_P516693	Irx4	-	1.9434	0.1262	-	0.1389	1	-	0.2167	1	-	0.617	1	-	0.8009	0.8992	-	1.2918	1	-	-1.268	0.8415	-	-1.738	0.1616
A_42_P516860	Tmem247	-	-0.4036	1	-	-0.5362	1	-	0.1146	1	-	-0.3639	1	-	-0.4763	0.9997	-	-0.4677	1	-	0.3049	1	-	0.1141	1
A_42_P517083	Inadl	-	-0.415	1	-	0.0615	1	-	-0.0801	1	-	0.1167	1	-	-0.4796	0.9345	-	0.0657	1	-	0.0242	1	-	0.138	1
A_42_P517253	Arih2	-	-0.1175	1	-	-0.0604	1	-	-0.0224	1	-	-0.0489	1	-	0.1864	0.9997	-	-0.1951	1	-	0.2362	1	-	0.1698	1
A_42_P517399	Emp3	-	0.48	1	-	-0.3881	1	-	-0.3229	1	-	-0.2257	1	-	0.0557	0.9997	-	-0.1788	1	-	-0.0032	1	-	-0.4797	1
A_42_P517515	Fam96a	-	-0.291	1	-	-0.341	1	-	-0.1066	1	-	-0.2519	1	-	-0.1251	0.9997	-	-0.3374	1	-	0.2383	1	-	0.0213	1
A_42_P517554	Polg2	-	-0.2082	1	-	-0.0352	1	-	-0.3708	1	-	-0.1723	1	-	-0.6162	0.8708	-	-0.2069	1	-	-0.2614	1	-	0.0296	1
A_42_P517897	Foxp4	-	-0.7306	1	-	-0.099	1	-	-0.7496	1	-	-0.5298	1	-	-0.9872	0.7605	-	-0.3155	1	-	-0.8007	1	-	-0.1232	1
A_42_P518033	Hsd17b1	-	-0.1649	1	-	-0.1964	1	-	-0.2937	1	-	-0.1326	1	-	-0.3192	0.9997	-	-0.0042	1	-	-0.2289	1	-	0.1822	1
A_42_P518462	Hmgn3	-	0.009	1	-	0.0638	1	-	0.3592	1	-	-0.0941	1	-	0.1375	0.9997	-	0.098	1	-	0.383	1	-	0.0566	1
A_42_P518855	Bcl2a1	-	0.0006	1	-	-0.0062	1	-	-0.6979	1	-	-0.1457	1	-	-0.6436	0.9997	-	-0.3427	1	-	-0.2419	1	-	-0.8346	1
A_42_P519024	Mtmr9	-	-0.2101	1	-	-0.0228	1	-	0.004	1	-	-0.0319	1	-	-0.0253	0.9997	-	-0.0449	1	-	0.0944	1	-	0.0646	1
A_42_P519138	Ifnar2	-	-0.3114	1	-	-0.1251	1	-	-0.336	1	-	-0.2632	1	-	-0.704	0.9393	-	-0.2683	1	-	-0.4786	1	-	-0.0701	1
A_42_P519807	LOC100362814	-	0.5457	1	-	0.1805	1	-	0.7443	1	-	0.5902	1	-	1.1154	0.4663	-	-0.104	1	-	0.6241	1	-	-0.2563	1
A_42_P519868	Gsr	-	-0.1342	1	-	-0.1485	1	-	0.0029	1	-	0.2587	1	-	0.1539	0.9997	-	0.1574	1	-	-0.0542	1	-	0.2161	1
A_42_P519910	Eif3f	-	0.0498	1	-	-0.1045	1	-	-0.0563	1	-	-0.0673	1	-	-0.1541	0.9997	-	-0.1872	1	-	-0.0691	1	-	-0.0082	1
A_42_P520349	Clec10a	-	-0.014	1	-	-0.0473	1	-	-0.0664	1	-	0.2025	1	-	0.3018	0.9997	-	0.2481	1	-	0.8187	1	-	-0.4609	1
A_42_P520891	Prc1	-	1.0826	1	-	0.3434	1	-	-0.5568	1	-	-0.0988	1	-	-0.6411	0.9606	-	0.295	1	-	-0.9425	1	-	-1.3063	1
A_42_P521086	RGD1310587	-	-0.1116	1	-	-0.1429	1	-	0.2454	1	-	0.2107	1	-	0.1427	0.9997	-	0.0921	1	-	-0.0511	1	-	-0.1119	1
A_42_P521242	Fam183b	-	-0.1406	1	-	0.5252	1	-	0.1388	1	-	-0.0152	1	-	0.9193	0.8866	-	0.9042	1	-	-0.1125	1	-	0.6966	1
A_42_P522194	Atp2a3	-	-0.2963	1	-	-0.1417	1	-	-0.0659	1	-	-0.9006	1	-	-0.6995	0.7219	-	-0.4064	1	-	-0.7725	1	-	-0.2589	1
A_42_P522285	Rfxap	-	-0.0091	1	-	-0.0052	1	-	-0.0886	1	-	-0.2361	1	-	-0.1795	0.9997	-	-0.2249	1	-	0.1514	1	-	0.0939	1
A_42_P522488	Zfp644	-	-0.0468	1	-	-0.0391	1	-	-0.1597	1	-	0.0828	1	-	-0.1741	0.9997	-	-0.1074	1	-	-0.07	1	-	-0.0947	1
A_42_P522582	Wdr16	-	-1.1819	0.9136	-	-0.7685	1	-	-0.5855	1	-	0.0873	1	-	-0.3289	0.9997	-	-1.149	1	-	-0.5723	1	-	-0.7198	1
A_42_P522638	Pqlc3	-	0.7294	1	-	-0.0983	1	-	0.0643	1	-	0.2508	1	-	0.3161	0.9997	-	0.3022	1	-	-0.003	1	-	-0.1902	1
A_42_P522682	Rbm18	-	-0.0661	1	-	-0.0804	1	-	0.0619	1	-	0.0042	1	-	0.1246	0.9997	-	-0.1622	1	-	0.2646	1	-	0.1047	1
A_42_P522899	Tgfb1	-	0.3131	1	-	-0.2769	1	-	-0.5395	1	-	-0.3204	1	-	-0.4291	0.9997	-	-0.4469	1	-	-0.4695	1	-	-0.6016	1
A_42_P523070	Kif18b	-	1.21	1	-	0.4778	1	-	-0.8647	1	-	-0.1982	1	-	-0.5083	0.9997	-	0.4026	1	-	-2.0703	0.4994	-	-1.6539	0.8611
A_42_P523517	Ttyh2	-	-0.1438	1	-	-0.3826	1	-	0.1734	1	-	0.0458	1	-	0.7094	0.6955	-	-0.2464	1	-	0.7825	1	-	0.3948	1
A_42_P523551	Ccdc67	-	0.247	1	-	0.4531	1	-	0.1294	1	-	-0.0016	1	-	0.2228	0.9997	-	-0.1489	1	-	0.2058	1	-	-0.1203	1
A_42_P523612	Mef2c	-	-0.4886	1	-	-0.7056	1	-	0.3927	1	-	-0.275	1	-	0.4708	0.7075	-	-0.8467	1	-	0.6805	1	-	-0.5052	1
A_42_P524308	Jtb	-	-0.1042	1	-	-0.1634	1	-	0.056	1	-	0.0284	1	-	0.1112	0.9997	-	-0.1532	1	-	0.2803	1	-	0.0815	1
A_42_P524312	Fastkd1	-	-0.1127	1	-	0.0099	1	-	-0.0873	1	-	0.1007	1	-	-0.3038	0.9997	-	-0.1554	1	-	0.0221	1	-	0.1613	1
A_42_P524525	Otp	-	-0.4095	1	-	-0.0324	1	-	0.1442	1	-	-0.5591	1	-	0.6691	0.9963	-	-0.466	1	-	-0.46	1	-	0.1977	1
A_42_P524536	Dmd	-	-0.1208	1	-	-0.4757	1	-	0.3136	1	-	0.2115	1	-	0.6734	0.7189	-	0.0474	1	-	0.3946	1	-	-0.1195	1
A_42_P524610	Pphln1	-	0.0778	1	-	0.0366	1	-	0.0727	1	-	-0.0099	1	-	-0.0768	0.9997	-	0.0037	1	-	0.1932	1	-	0.1038	1
A_42_P524633	Fam134b	-	0.2397	1	-	-0.0667	1	-	0.4967	1	-	0.4209	1	-	0.9086	0.8479	-	0.0928	1	-	0.6016	1	-	0.0452	1
A_42_P524851	Trmt44	-	-0.1562	1	-	-0.0742	1	-	-0.2179	1	-	0.0439	1	-	-0.4306	0.9035	-	0.0298	1	-	-0.1793	1	-	0.0716	1
A_42_P525098	Lsg1	-	0.0479	1	-	0.1629	1	-	0.0703	1	-	0.0585	1	-	-0.1188	0.9997	-	0.0243	1	-	0.0805	1	-	0.2076	1
A_42_P525886	Crabp1	-	-0.5886	1	-	-0.1766	1	-	-0.2491	1	-	-0.5259	1	-	-0.3084	0.9997	-	0.0331	1	-	-2.229	0.1567	-	-0.643	1
A_42_P525962	Ptrhd1	-	-0.162	1	-	-0.1886	1	-	-0.2762	1	-	-0.2619	1	-	-0.3965	0.9839	-	-0.2076	1	-	-0.1306	1	-	-0.0251	1
A_42_P526030	Decr1	-	-0.4809	1	-	-0.6254	1	-	-0.3829	1	-	-0.0181	1	-	-0.2599	0.9997	-	-0.42	1	-	-0.274	1	-	-0.1988	1
A_42_P526293	Sssca1	-	-0.0663	1	-	-0.1117	1	-	0.4054	1	-	-0.1729	1	-	0.6137	0.9997	-	-0.1643	1	-	0.8456	1	-	0.2359	1
A_42_P526712	Eif4e3	-	-0.113	1	-	-0.4948	1	-	0.0921	1	-	-0.2251	1	-	0.4988	0.9997	-	-0.5351	1	-	0.7519	1	-	0.2149	1
A_42_P526728	Bbs9	-	-0.2918	1	-	0.1946	1	-	-0.1852	1	-	-0.3558	1	-	-0.5084	0.8193	-	-0.1832	1	-	0.8418	1	-	0.7876	1
A_42_P527070	Gchfr	-	0.7872	1	-	0.3518	1	-	0.7922	1	-	0.2664	1	-	1.0843	0.5438	-	0.2158	1	-	0.328	1	-	0.2997	1
A_42_P527141	Foxm1	-	0.5862	1	-	0.3963	1	-	-0.5012	1	-	-0.1911	1	-	-0.5988	0.9997	-	0.0782	1	-	-1.0089	1	-	-0.7276	1
A_42_P527724	Fcnb	-	0.1196	1	-	-0.4439	1	-	-0.5774	1	-	-0.2644	1	-	-0.2417	0.9997	-	0.3389	1	-	0.9922	1	-	0.3641	1
A_42_P527961	Pmch	-	-0.3812	1	-	-0.4036	1	-	-0.1559	1	-	-0.5416	1	-	-0.4279	0.9997	-	-0.4969	1	-	0.7249	1	-	0.2119	1
A_42_P528007	Srp54a	-	0.1205	1	-	0.2603	1	-	0.1677	1	-	0.3315	1	-	0.1782	0.9997	-	0.2323	1	-	0.4079	1	-	0.2717	1
A_42_P528106	Glce	-	0.3616	1	-	0.1073	1	-	0.1029	1	-	-0.0246	1	-	-0.148	0.9997	-	0.0499	1	-	-0.0458	1	-	-0.229	1
A_42_P528374	Pnmt	-	0.2102	1	-	-0.3183	1	-	0.2528	1	-	-0.1025	1	-	0.2726	0.9997	-	-0.2853	1	-	0.4029	1	-	0.1004	1
A_42_P528537	Cdkn2b	-	0.6827	1	-	0.1654	1	-	0.4517	1	-	0.0917	1	-	0.3089	0.9997	-	0.4766	1	-	0.3744	1	-	0.4152	1
A_42_P528580	Hddc3	-	-0.4057	1	-	-0.1582	1	-	0.0615	1	-	0.1707	1	-	-0.1388	0.9997	-	-0.0112	1	-	-0.0492	1	-	0.0701	1
A_42_P528844	Acsl5	-	-0.2929	1	-	-0.2167	1	-	-0.3933	1	-	-0.0497	1	-	-0.7366	0.621	-	-0.0693	1	-	-0.8524	0.9994	-	-0.1063	1
A_42_P528851		-	-1.8221	0.556	-	-0.9648	1	-	-1.4571	1	-	-1.1696	1	-	-2.4404	0.1218	-	-0.2602	1	-	-1.6078	0.8281	-	0.6536	1
A_42_P528891	Zfp28	-	-0.3842	1	-	0.009	1	-	-0.3906	1	-	-0.293	1	-	-0.8213	0.9321	-	-0.0078	1	-	-0.2331	1	-	0.0988	1
A_42_P529193	Sdhc	-	-0.1038	1	-	-0.0521	1	-	0.2508	1	-	-0.0358	1	-	0.501	0.8259	-	-0.1047	1	-	0.2474	1	-	-0.0085	1
A_42_P529445	Prorsd1	-	-0.2911	1	-	-0.1817	1	-	-0.1056	1	-	-0.0469	1	-	-0.132	0.9997	-	-0.0855	1	-	0.208	1	-	0.2069	1
A_42_P529514	Zufsp	-	0.0143	1	-	-0.0455	1	-	-0.1706	1	-	-0.1341	1	-	-0.0894	0.9997	-	-0.1171	1	-	0.0541	1	-	0.0239	1
A_42_P529550	Gng8	-	0.3868	1	-	-0.392	1	-	0.071	1	-	0.2403	1	-	0.2021	0.9997	-	0.2914	1	-	-0.4267	1	-	-0.178	1
A_42_P529690	Ahcyl2	-	0.1195	1	-	-0.0263	1	-	0.0233	1	-	0.2352	1	-	-0.1324	0.9997	-	0.1591	1	-	-0.082	1	-	-0.0563	1
A_42_P529780	Spdya	-	-0.092	1	-	-0.4553	1	-	0.5456	1	-	-0.0965	1	-	0.6457	0.9896	-	-0.5799	1	-	0.7868	1	-	0.2197	1
A_42_P530071	Usp30	-	-0.3309	1	-	-0.0215	1	-	-0.1341	1	-	0.0634	1	-	-0.2637	0.9997	-	-0.0432	1	-	0.1507	1	-	0.1835	1
A_42_P530396	Ube2l3	-	-0.0661	1	-	-0.0645	1	-	-0.0197	1	-	-0.0591	1	-	0.074	0.9997	-	-0.0975	1	-	0.227	1	-	0.0183	1
A_42_P530662	Nos1ap	-	-0.2969	1	-	0.0172	1	-	-0.067	1	-	-0.1256	1	-	-0.7042	0.9082	-	0.2148	1	-	-0.514	1	-	-0.1008	1
A_42_P531684	Cenpq	-	0.4927	1	-	-0.2045	1	-	-0.1672	1	-	-0.3708	1	-	-0.4366	0.9997	-	-0.4625	1	-	-0.3816	1	-	-0.6294	1
A_42_P531971	Hist3h2a	-	-0.6266	1	-	-0.526	1	-	-0.4911	1	-	-0.4523	1	-	-0.2662	0.9997	-	-0.4361	1	-	-0.1262	1	-	-0.068	1
A_42_P533792	Srpk2	-	-0.0573	1	-	-0.0094	1	-	-0.0947	1	-	-0.0304	1	-	-0.446	0.9079	-	0.1138	1	-	-0.2041	1	-	0.0409	1
A_42_P533865	Anks4b	-	-0.1813	1	-	-0.2849	1	-	-0.848	1	-	-0.1456	1	-	-0.8579	0.7837	-	-0.6785	1	-	-0.096	1	-	-0.6494	1
A_42_P534021	Snx18	-	-0.0183	1	-	-0.0473	1	-	0.0085	1	-	0.0602	1	-	-0.1773	0.9997	-	-0.0099	1	-	0.0381	1	-	0.0215	1
A_42_P534172	Cd52	-	0.5977	1	-	-0.2301	1	-	-0.3292	1	-	0.1279	1	-	0.7252	0.864	-	-0.1491	1	-	-0.2827	1	-	0.7859	1
A_42_P534263	Trpc4ap	-	-0.081	1	-	-0.1557	1	-	-0.1885	1	-	-0.0725	1	-	-0.0576	0.9997	-	-0.2409	1	-	-0.0184	1	-	0.047	1
A_42_P534679	Trim27	-	0.1194	1	-	0.142	1	-	-0.1898	1	-	-0.2522	1	-	-0.3446	0.9492	-	-0.0286	1	-	-0.2143	1	-	0.0872	1
A_42_P534882	Vsnl1	-	1.8779	0.5162	-	-0.033	1	-	0.3323	1	-	1.7355	0.5103	-	1.0724	0.7763	-	1.2068	1	-	-0.7451	1	-	-1.0162	1
A_42_P535085	Ndufv3	-	-0.1947	1	-	-0.245	1	-	-0.1897	1	-	-0.1084	1	-	-0.1959	0.9997	-	-0.2409	1	-	-0.2759	1	-	-0.2643	1
A_42_P535152	LOC684122	-	-0.2735	1	-	-0.2701	1	-	-0.1298	1	-	0.0818	1	-	-0.4633	0.9669	-	0.1478	1	-	-0.61	1	-	-0.143	1
A_42_P535608	Asf1b	-	1.5783	0.7572	-	0.8099	1	-	-0.8186	1	-	0.0247	1	-	-0.4733	0.9997	-	0.3618	1	-	-2.1143	0.2453	-	-1.9976	0.1352
A_42_P535644	Adamts1	-	-0.1514	1	-	-0.6491	1	-	-0.0338	1	-	-0.3171	1	-	0.1673	0.9997	-	-0.4418	1	-	0.1917	1	-	-0.0537	1
A_42_P535743	Galnt11	-	-0.3733	1	-	-0.1155	1	-	-0.2178	1	-	-0.0508	1	-	-0.1395	0.9997	-	-0.2152	1	-	0.0432	1	-	0.1603	1
A_42_P536292	Ngb	-	0.5042	1	-	-0.0703	1	-	0.2054	1	-	0.1011	1	-	-0.0076	0.9997	-	0.3919	1	-	-1.0069	1	-	-0.6926	1
A_42_P536403	Dnajc6	-	-0.7361	1	-	0.7815	1	-	-0.6114	1	-	-0.1744	1	-	-1.5207	0.316	-	0.3194	1	-	-0.5688	1	-	0.2026	1
A_42_P536525	Jph1	-	-0.5681	1	-	-0.5955	1	-	0.1636	1	-	-0.312	1	-	0.609	0.8259	-	-0.6303	1	-	0.539	1	-	-0.1837	1
A_42_P536536	RGD1308139	-	0.017	1	-	0.0635	1	-	-0.2586	1	-	-0.215	1	-	-0.5539	0.7669	-	-0.0888	1	-	-0.4122	1	-	-0.2274	1
A_42_P536564	Etf1	-	0.2713	1	-	0.1594	1	-	0.1859	1	-	0.1201	1	-	0.2118	0.9997	-	0.1205	1	-	0.28	1	-	0.1826	1
A_42_P536702	Sftpc	-	1.5458	0.2796	-	0.7731	1	-	0.7787	1	-	0.424	1	-	1.5217	0.3029	-	0.5926	1	-	0.5424	1	-	0.4702	1
A_42_P537516	Erlec1	-	-0.7391	0.8977	-	-0.2828	1	-	-0.3396	1	-	-0.1807	1	-	-0.5846	0.5866	-	-0.2548	1	-	0.0486	1	-	0.3749	1
A_42_P537715	Wdr61	-	-0.1657	1	-	-0.1429	1	-	-0.1625	1	-	-0.0137	1	-	-0.2977	0.9543	-	-0.0357	1	-	-0.0355	1	-	0.1578	1
A_42_P537971	Pard6b	-	-0.8625	1	-	-0.2894	1	-	-0.6428	1	-	-0.6754	1	-	-1.3343	0.6475	-	-0.1285	1	-	-1.3477	1	-	-0.5063	1
A_42_P538084	Crim1	-	-0.0085	1	-	-0.2502	1	-	0.2165	1	-	0.1794	1	-	0.438	0.9229	-	-0.0752	1	-	0.2787	1	-	0.0364	1
A_42_P538135	Lhb	-	0.3602	1	-	0.1171	1	-	0.4066	1	-	0.0507	1	-	0.0922	0.9997	-	0.004	1	-	0.2494	1	-	0.3955	1
A_42_P538268	Chsy1	-	0.022	1	-	0.0783	1	-	-0.1635	1	-	-0.1083	1	-	-0.2087	0.9997	-	-0.1597	1	-	-0.1244	1	-	-0.1779	1
A_42_P538334	Smim4	-	-0.4469	1	-	-0.195	1	-	-0.3853	1	-	-0.1564	1	-	-0.5047	0.5667	-	-0.1187	1	-	-0.246	1	-	-0.0372	1
A_42_P538400	Ntrk2	-	0.2281	1	-	0.261	1	-	0.3128	1	-	0.3979	1	-	0.8033	0.9659	-	0.2292	1	-	-0.0283	1	-	-0.7454	1
A_42_P538555		-	0.3104	1	-	0.1181	1	-	0.1138	1	-	0.2852	1	-	0.5917	0.8013	-	0.0645	1	-	0.2753	1	-	-0.0091	1
A_42_P538617	Ift172	-	-0.1808	1	-	-0.0586	1	-	0.0137	1	-	0.1611	1	-	0.0227	0.9997	-	-0.0603	1	-	0.1764	1	-	0.1934	1
A_42_P538670	Cybb	-	0.095	1	-	-0.3151	1	-	-0.2064	1	-	-0.2185	1	-	0.0238	0.9997	-	-0.2333	1	-	0.2757	1	-	-0.4895	1
A_42_P538868	Dvl1	-	0.0643	1	-	-0.0491	1	-	0.1687	1	-	0.0992	1	-	0.1262	0.9997	-	0.0959	1	-	0.2785	1	-	0.1246	1
A_42_P538928	Clu	-	-0.3883	1	-	-0.2534	1	-	-0.0821	1	-	0.0171	1	-	-0.2659	0.9997	-	0.01	1	-	-0.2409	1	-	0.1962	1
A_42_P539095	Arl16	-	0.2892	1	-	0.0058	1	-	-0.084	1	-	-0.0311	1	-	-0.1123	0.9997	-	-0.0887	1	-	-0.1936	1	-	-0.2295	1
A_42_P539248	Bod1l1	-	-0.306	1	-	-0.1804	1	-	-0.1928	1	-	-0.1556	1	-	-0.3999	0.9868	-	-0.2206	1	-	-0.083	1	-	0.0782	1
A_42_P539352	Adrm1	-	-0.0243	1	-	0.1706	1	-	0.1665	1	-	0.0248	1	-	0.4364	0.9969	-	-0.0595	1	-	0.5626	1	-	0.465	1
A_42_P539787	Kcnd2	-	-0.7922	1	-	-0.2659	1	-	-0.9487	1	-	-0.6243	1	-	-0.4278	0.9997	-	0.8474	1	-	-0.0874	1	-	-0.1548	1
A_42_P540438	Acyp1	-	0.0216	1	-	0.0573	1	-	-0.019	1	-	-0.1165	1	-	0.2835	0.9997	-	-0.1219	1	-	0.1248	1	-	0.0424	1
A_42_P540518	Gpr108	-	-0.4137	1	-	0.0181	1	-	-0.2312	1	-	-0.0112	1	-	-0.6979	0.5618	-	0.0106	1	-	-0.383	1	-	0.0496	1
A_42_P540687	Hook3	-	0.463	1	-	0.2182	1	-	0.5407	1	-	0.3695	1	-	0.4932	0.9108	-	0.2042	1	-	0.5301	1	-	0.3527	1
A_42_P540711	Rasd2	-	-1.4849	0.3204	-	-0.7008	1	-	-0.6942	1	-	0.0801	1	-	-1.2315	0.2032	-	0.0513	1	-	-0.771	1	-	-0.0324	1
A_42_P540774	Acadm	-	-0.4825	1	-	-0.6243	1	-	-0.1032	1	-	-0.1633	1	-	0.3198	0.8952	-	-0.4923	1	-	-0.1325	1	-	-0.5578	1
A_42_P540908	Asna1	-	-0.1289	1	-	-0.2025	1	-	-0.1412	1	-	-0.0946	1	-	-0.0009	0.9999	-	-0.2703	1	-	0.1022	1	-	-0.02	1
A_42_P540920	Arpp21	-	0.6077	1	-	-0.9542	1	-	-0.1301	1	-	-0.7345	1	-	0.3441	0.9868	-	-1.6575	0.3332	-	0.1372	1	-	-1.2326	0.6345
A_42_P540933	Csk	-	0.1639	1	-	-0.1825	1	-	-0.6995	1	-	-0.4458	1	-	-0.8714	0.0562	-	-0.2765	1	-	-1.1953	0.1025	-	-0.6316	1
A_42_P540950	Ier2	-	-0.0069	1	-	-0.1495	1	-	0.1636	1	-	0.0408	1	-	-0.1889	0.9997	-	-0.0086	1	-	-0.3381	1	-	-0.0916	1
A_42_P540972	Rasl11b	-	-1.1015	1	-	-1.0504	1	-	-0.8206	1	-	-0.5818	1	-	-1.1361	0.6018	-	-0.565	1	-	-0.748	1	-	-0.6634	1
A_42_P541025	Hspa1l	-	-0.5403	1	-	-1.0872	1	-	0.3918	1	-	-0.1683	1	-	1.0769	0.5531	-	-1.1766	1	-	0.8934	1	-	-0.5887	1
A_42_P541625	Shfm1	-	0.0218	1	-	-0.0143	1	-	-0.0108	1	-	-0.0522	1	-	-0.0477	0.9997	-	-0.0235	1	-	0.1182	1	-	0.0357	1
A_42_P541669	Plxnb1	-	0.8138	0.5396	-	0.2712	1	-	0.3984	1	-	0.318	1	-	0.5703	0.6227	-	0.6519	1	-	-0.229	1	-	-0.1946	1
A_42_P541784	RGD1566099	-	-0.2646	1	-	0.0493	1	-	0.0903	1	-	0.0164	1	-	0.1858	0.9997	-	-0.1121	1	-	0.4835	1	-	0.3371	1
A_42_P541872	B3galnt1	-	0.1452	1	-	-0.3709	1	-	-0.2487	1	-	-0.2942	1	-	-0.3492	0.9997	-	-0.0196	1	-	-0.5536	1	-	-0.4847	1
A_42_P541884	Irak2	-	-0.6458	1	-	-0.5049	1	-	-0.3942	1	-	-0.294	1	-	-0.8081	0.5566	-	-0.1428	1	-	-0.3996	1	-	-0.0315	1
A_42_P541962	C1qtnf4	-	-0.482	1	-	-0.1119	1	-	-0.1504	1	-	-0.1712	1	-	-0.007	0.9997	-	0.0742	1	-	0.4863	1	-	0.549	1
A_42_P542638	Ppp2r3a	-	-0.4943	1	-	-0.5364	1	-	0.3852	1	-	-0.3276	1	-	0.7133	0.7427	-	-0.7142	1	-	0.6912	1	-	-0.2851	1
A_42_P542727	Ano4	-	-1.5446	0.7165	-	-2.049	0.9473	-	-0.4909	1	-	-0.9354	1	-	-1.1613	0.6759	-	-1.0451	1	-	-1.5112	0.733	-	-1.0606	1
A_42_P542744	Dchs1	-	0.0377	1	-	-0.3274	1	-	0.1676	1	-	-0.0638	1	-	0.3173	0.9997	-	-0.028	1	-	-0.0516	1	-	-0.1462	1
A_42_P542773	Slc25a16	-	-0.2742	1	-	-0.0938	1	-	-0.1206	1	-	-0.1357	1	-	-0.5449	0.944	-	-0.0473	1	-	-0.0555	1	-	0.3032	1
A_42_P542809	Tmem33	-	0.0354	1	-	0.008	1	-	0.1031	1	-	0.1031	1	-	-0.0905	0.9997	-	0.129	1	-	0.2141	1	-	0.4077	1
A_42_P542824	Rfx1	-	-0.4966	1	-	0.0729	1	-	-0.5112	1	-	-0.3963	1	-	-0.7361	0.6207	-	-0.3713	1	-	-0.5408	1	-	0.1407	1
A_42_P542960	Rerg	-	-0.7211	1	-	-0.434	1	-	-0.0115	1	-	-0.3903	1	-	-0.7467	0.909	-	-0.4619	1	-	-0.8481	1	-	-0.1099	1
A_42_P542985	Cbln2	-	0.118	1	-	-0.4805	1	-	-0.1372	1	-	-0.0731	1	-	0.5168	0.9997	-	-0.1236	1	-	0.6581	1	-	0.7404	1
A_42_P543004	Socs2	-	-0.5348	1	-	-0.122	1	-	-0.1996	1	-	-0.0292	1	-	-0.1373	0.9997	-	-0.2875	1	-	0.2701	1	-	0.2071	1
A_42_P543226	RGD1563365	-	-0.3069	1	-	-0.0628	1	-	-0.3794	1	-	-0.1392	1	-	-0.5444	0.9493	-	-0.055	1	-	-0.2045	1	-	0.0084	1
A_42_P543654	Eva1a	-	0.6682	1	-	0.2571	1	-	0.5593	1	-	0.3761	1	-	0.5438	0.9997	-	0.6255	1	-	0.0175	1	-	0.0411	1
A_42_P543670	Grik4	-	-0.3855	1	-	-0.7123	1	-	-0.6022	1	-	-0.152	1	-	0.7957	0.9324	-	-0.5141	1	-	-0.0397	1	-	0.0629	1
A_42_P544328	Cd99l2	-	-0.6128	1	-	-0.3145	1	-	-0.1103	1	-	-0.0759	1	-	-0.085	0.9997	-	-0.3771	1	-	0.2239	1	-	0.1291	1
A_42_P544569	Mrfap1	-	-0.196	1	-	-0.0425	1	-	-0.1778	1	-	-0.0179	1	-	-0.3142	0.7813	-	-0.0496	1	-	-0.0169	1	-	0.1934	1
A_42_P544601	Tspo	-	0.1081	1	-	-0.1244	1	-	-0.3828	1	-	0.1531	1	-	-0.4278	0.9691	-	0.1378	1	-	-1.0867	0.8818	-	-0.5213	1
A_42_P544898	Bcl6b	-	0.1983	1	-	-0.1897	1	-	0.7325	1	-	0.3723	1	-	0.5905	0.9997	-	0.2232	1	-	0.3718	1	-	-0.0428	1
A_42_P545059	Zfp532	-	0.0934	1	-	-0.0186	1	-	0.2958	1	-	0.1753	1	-	0.4109	0.9911	-	0.0731	1	-	0.3331	1	-	-0.0499	1
A_42_P545100	Aspdh	-	-0.3647	1	-	-0.5268	1	-	0.2139	1	-	-0.2075	1	-	0.3182	0.9997	-	-0.5028	1	-	0.4868	1	-	0.3121	1
A_42_P545129	Vapb	-	-0.2005	1	-	-0.3895	1	-	0.1129	1	-	-0.0147	1	-	0.2167	0.9997	-	-0.1282	1	-	0.3275	1	-	0.0608	1
A_42_P545928	Klhl12	-	-0.3716	1	-	-0.2362	1	-	-0.1003	1	-	0.0564	1	-	-0.0418	0.9997	-	-0.0957	1	-	0.1863	1	-	0.1335	1
A_42_P545943	Car2	-	-0.8922	1	-	-0.4429	1	-	-0.5582	1	-	0.2322	1	-	-0.3387	0.9997	-	-0.1811	1	-	-0.0628	1	-	0.8249	1
A_42_P545966	Stag1	-	-0.0489	1	-	-0.0492	1	-	-0.0598	1	-	-0.0413	1	-	-0.1389	0.9997	-	-0.0631	1	-	-0.0376	1	-	-0.0822	1
A_42_P546054	Desi2	-	0.4613	1	-	-0.0088	1	-	0.1731	1	-	0.1617	1	-	0.2178	0.9997	-	0.0645	1	-	0.2679	1	-	0.2293	1
A_42_P546058	Crcp	-	-0.3172	1	-	-0.2501	1	-	-0.3065	1	-	-0.1532	1	-	-0.5018	0.7028	-	-0.2055	1	-	-0.1498	1	-	-0.13	1
A_42_P546179	Tbc1d1	-	-0.0355	1	-	0.1657	1	-	-0.0631	1	-	0.0521	1	-	-0.1657	0.9997	-	-0.1701	1	-	-0.159	1	-	0.0972	1
A_42_P546539	Ddx27	-	0.0966	1	-	-0.0318	1	-	-0.0422	1	-	0.0661	1	-	-0.1075	0.9997	-	0.0084	1	-	-0.0057	1	-	0.0145	1
A_42_P546857	Coprs	-	-0.2944	1	-	-0.0809	1	-	-0.0763	1	-	0.0545	1	-	-0.1983	0.9997	-	0.0013	1	-	0.061	1	-	-0.0181	1
A_42_P547027	Fuca2	-	-0.4039	1	-	-0.3239	1	-	0.0156	1	-	-0.1623	1	-	-0.4216	0.8257	-	-0.1479	1	-	-0.0674	1	-	0.26	1
A_42_P547036	Pak4	-	-0.2312	1	-	-0.11	1	-	-0.2799	1	-	-0.2152	1	-	-0.6143	0.3583	-	0.0258	1	-	-0.5968	1	-	-0.0449	1
A_42_P547213	Fbxo30	-	-0.3375	1	-	-0.2247	1	-	-0.1578	1	-	-0.1898	1	-	-0.1142	0.9997	-	-0.2486	1	-	0.2143	1	-	0.2205	1
A_42_P547246	Myoc	-	-0.1392	1	-	-0.9443	1	-	-0.1466	1	-	0.1401	1	-	0.5816	0.9376	-	-0.8523	1	-	0.4028	1	-	-0.9927	1
A_42_P547629	Fam49a	-	-0.1803	1	-	0.0214	1	-	-0.4566	1	-	-0.0841	1	-	-0.7175	0.7083	-	-0.2763	1	-	-0.2634	1	-	0.1907	1
A_42_P547785	Phyhip	-	1.659	0.2961	-	0.5209	1	-	0.4554	1	-	1.0549	0.8595	-	0.9585	0.4511	-	1.8792	0.2104	-	-0.5769	1	-	-0.3593	1
A_42_P547976	Gpc4	-	-0.5393	1	-	-0.2702	1	-	-0.177	1	-	-0.1955	1	-	-0.149	0.9997	-	-0.1767	1	-	-0.0331	1	-	-0.1397	1
A_42_P548007	Sec61g	-	-0.2154	1	-	0.0539	1	-	-0.0828	1	-	-0.205	1	-	-0.3135	0.892	-	0.0382	1	-	-0.0477	1	-	0.0225	1
A_42_P548118	Aco1	-	-0.608	1	-	-0.4147	1	-	-0.3588	1	-	-0.0589	1	-	-0.4257	0.9503	-	-0.3376	1	-	-0.1463	1	-	0.2329	1
A_42_P548520	Ppa1	-	0.5694	1	-	0.14	1	-	0.3034	1	-	0.1273	1	-	0.1464	0.9997	-	0.0107	1	-	0.1552	1	-	-0.0467	1
A_42_P548763	Slc39a1	-	0.0708	1	-	-0.1426	1	-	0.0568	1	-	-0.0476	1	-	-0.0076	0.9997	-	0.0023	1	-	-0.02	1	-	-0.0073	1
A_42_P548796	Tsn	-	0.0785	1	-	-0.0008	1	-	0.0591	1	-	0.0677	1	-	0.0062	0.9997	-	0.0165	1	-	0.1792	1	-	-0.0116	1
A_42_P548800	mrpl9	-	-0.1541	1	-	-0.4013	1	-	-0.161	1	-	-0.1965	1	-	-0.2011	0.9997	-	-0.296	1	-	-0.1311	1	-	-0.2259	1
A_42_P549271	Mrpl43	-	0.2602	1	-	0.416	1	-	0.2391	1	-	0.4134	1	-	0.545	0.9997	-	0.0395	1	-	0.3689	1	-	0.2631	1
A_42_P549380	Ilkap	-	-0.0749	1	-	-0.0103	1	-	-0.1525	1	-	0.1629	1	-	-0.1891	0.9997	-	-0.0532	1	-	0.0816	1	-	0.1765	1
A_42_P549513	Ccnk	-	-0.0171	1	-	-0.0509	1	-	-0.0308	1	-	-0.0575	1	-	0.0605	0.9997	-	-0.1113	1	-	0.1431	1	-	0.242	1
A_42_P549632	Tmem139	-	-2.8488	0.3646	-	-0.2885	1	-	-0.6353	1	-	-1.053	1	-	-1.5962	0.7276	-	-0.461	1	-	-2.2973	0.7133	-	-0.1208	1
A_42_P549675	Nploc4	-	0.1202	1	-	0.0065	1	-	0.2199	1	-	0.1033	1	-	0.4414	0.9963	-	0.0011	1	-	0.3974	1	-	0.2036	1
A_42_P549786	B3gat2	-	0.0416	1	-	-0.0818	1	-	-0.9162	1	-	-0.4147	1	-	-0.8848	0.831	-	-0.3501	1	-	-0.6703	1	-	-0.2533	1
A_42_P550241	Fat2	-	2.029	0.435	-	1.9489	0.8684	-	0.8525	1	-	1.1435	1	-	0.8376	0.9393	-	1.5143	1	-	-0.4855	1	-	0.25	1
A_42_P550264	Taf1d	-	0.34	1	-	0.1826	1	-	-0.1494	1	-	0.0153	1	-	-0.1731	0.9997	-	0.1705	1	-	-0.0977	1	-	-0.0399	1
A_42_P550344	Tle3	-	0.1821	1	-	0.0561	1	-	-0.3693	1	-	-0.2563	1	-	-0.6631	0.5486	-	0.203	1	-	-0.9479	0.8294	-	-0.4955	1
A_42_P550360	Klk1c8	-	0.8863	1	-	0.2305	1	-	-0.1646	1	-	-0.2296	1	-	0.0796	0.9997	-	0.7269	1	-	-0.2227	1	-	-0.4358	1
A_42_P550624	Gspt2	-	-1.1572	1	-	-0.569	1	-	-0.533	1	-	-0.5163	1	-	-1.1699	0.4336	-	-0.204	1	-	-0.6748	1	-	0.3816	1
A_42_P550702	Znhit2	-	-0.1687	1	-	0.0157	1	-	-0.1704	1	-	0.1101	1	-	-0.4412	0.8558	-	-0.1075	1	-	-0.1079	1	-	0.1528	1
A_42_P550914	Ltb	-	0.2327	1	-	0.1287	1	-	-0.6257	1	-	-0.3906	1	-	-0.3814	0.9561	-	-0.574	1	-	-0.0509	1	-	-0.4211	1
A_42_P551055	Rhbdd2	-	-0.2795	1	-	-0.0883	1	-	-0.2831	1	-	-0.0628	1	-	-0.4299	0.8754	-	0.1002	1	-	-0.1751	1	-	0.3534	1
A_42_P551104	Ccdc80	-	0.0652	1	-	-0.4024	1	-	-0.0172	1	-	-0.1005	1	-	0.0103	0.9997	-	-0.0532	1	-	0.0945	1	-	-0.6166	1
A_42_P552341	Sorl1	-	-0.8301	1	-	-0.2323	1	-	-0.5278	1	-	-0.4657	1	-	-0.8607	0.2262	-	-0.4788	1	-	-0.5176	1	-	0.0063	1
A_42_P552441	Gas5	-	0.303	1	-	0.428	1	-	-0.1314	1	-	0.1054	1	-	-0.205	0.9997	-	0.2953	1	-	-0.1035	1	-	0.0066	1
A_42_P552640	Mmp16	-	0.3469	1	-	-0.0001	1	-	0.3332	1	-	-0.0528	1	-	0.4354	0.9997	-	0.2682	1	-	-0.0436	1	-	-1.0127	1
A_42_P552906	Tram1	-	-0.4149	1	-	0.0317	1	-	-0.2589	1	-	-0.204	1	-	-0.7395	0.7638	-	0.0079	1	-	-0.4655	1	-	-0.0222	1
A_42_P553201	Acp5	-	-0.3182	1	-	0.0539	1	-	-0.5751	1	-	0.1412	1	-	-0.9033	0.5531	-	0.3533	1	-	-1.4655	0.6861	-	-0.268	1
A_42_P553319		-	0.0205	1	-	0.2508	1	-	-0.7624	1	-	-0.5498	1	-	-1.1399	0.532	-	-0.303	1	-	-0.9358	1	-	-0.5476	1
A_42_P553342	Scrib	-	0.4133	1	-	0.2878	1	-	0.2173	1	-	0.258	1	-	0.1234	0.9997	-	0.3832	1	-	-0.0268	1	-	0.2345	1
A_42_P553444	Pcsk5	-	-0.3515	1	-	-0.0587	1	-	-0.1933	1	-	-0.2673	1	-	-0.7013	0.9082	-	0.1414	1	-	-0.367	1	-	-0.0357	1
A_42_P553611	Slc35a5	-	-0.1839	1	-	-0.0028	1	-	-0.387	1	-	-0.2783	1	-	-0.7527	0.3212	-	-0.1216	1	-	-0.5586	1	-	-0.1444	1
A_42_P553706	Ccdc8	-	-1.3748	0.8015	-	-0.606	1	-	-0.6628	1	-	-0.5335	1	-	-1.2783	0.2056	-	-0.6652	1	-	-0.9359	1	-	-0.236	1
A_42_P553885	Synpo	-	0.1032	1	-	-0.2306	1	-	0.3578	1	-	0.0914	1	-	0.0332	0.9997	-	-0.1811	1	-	0.4133	1	-	0.0702	1
A_42_P553918	Prx	-	0.2906	1	-	-0.5785	1	-	0.346	1	-	0.1862	1	-	0.6557	0.8647	-	-0.0834	1	-	0.1988	1	-	-0.1126	1
A_42_P553960	Uck1	-	-0.3283	1	-	-0.1345	1	-	-0.2316	1	-	-0.008	1	-	-0.5509	0.7886	-	-0.1441	1	-	-0.2879	1	-	-0.1725	1
A_42_P554066	Tasp1	-	0.1587	1	-	0.0607	1	-	-0.267	1	-	-0.2186	1	-	-0.3566	0.9997	-	-0.3472	1	-	-0.13	1	-	-0.2606	1
A_42_P554157	Dnajb11	-	-0.2579	1	-	-0.0118	1	-	-0.0842	1	-	0.1388	1	-	-0.4757	0.8303	-	0.0465	1	-	0.273	1	-	0.4173	1
A_42_P554610	Eid2	-	-0.4141	1	-	-0.1614	1	-	-0.3875	1	-	-0.064	1	-	-0.0559	0.9997	-	-0.422	1	-	0.3546	1	-	0.4803	1
A_42_P554712	Mkks	-	0.2421	1	-	0.091	1	-	0.1855	1	-	0.1956	1	-	0.0559	0.9997	-	0.014	1	-	0.0566	1	-	0.0686	1
A_42_P554722	Pigp	-	-0.356	1	-	-0.1298	1	-	-0.0446	1	-	-0.0285	1	-	-0.0569	0.9997	-	-0.1902	1	-	0.1538	1	-	0.1864	1
A_42_P555125	Atp1b3	-	0.5141	1	-	0.0775	1	-	-0.0261	1	-	0.0608	1	-	0.0858	0.9997	-	0.3342	1	-	-0.135	1	-	-0.0252	1
A_42_P555131	RGD1306626	-	-0.4445	1	-	-0.2288	1	-	-0.2058	1	-	-0.5081	1	-	-0.7817	0.9737	-	-0.2467	1	-	-0.4567	1	-	-0.2067	1
A_42_P555140	Izumo4	-	0.1392	1	-	-0.0701	1	-	-0.2821	1	-	-0.2912	1	-	-0.3111	0.9997	-	-0.1125	1	-	-0.4523	1	-	-0.1116	1
A_42_P555365	Slc17a3	-	-0.0337	1	-	-0.4713	1	-	-0.3659	1	-	0.1904	1	-	0.4193	0.9997	-	-0.1766	1	-	-0.2553	1	-	-0.3828	1
A_42_P555426	Fgfbp3	-	-0.5044	1	-	-0.2553	1	-	-0.0707	1	-	-0.1688	1	-	-0.462	0.9898	-	-0.2833	1	-	-0.0849	1	-	0.0637	1
A_42_P555701	Inpp5f	-	0.2639	1	-	0.0021	1	-	0.3708	1	-	0.1546	1	-	0.2464	0.9997	-	0.2623	1	-	-0.0911	1	-	-0.1005	1
A_42_P555725	Epb41l2	-	0.0159	1	-	-0.1012	1	-	-0.1165	1	-	-0.0947	1	-	-0.1089	0.9997	-	-0.0966	1	-	-0.0842	1	-	-0.18	1
A_42_P555753	Fam172a	-	-0.2823	1	-	-0.2176	1	-	-0.2474	1	-	-0.1536	1	-	-0.5638	0.659	-	-0.0714	1	-	-0.1914	1	-	0.1164	1
A_42_P555780	C5	-	0.4011	1	-	0.7302	1	-	0.3598	1	-	0.6705	1	-	0.5316	0.9997	-	-0.0541	1	-	0.2184	1	-	0.4169	1
A_42_P555795	Nfat5	-	-0.6095	1	-	-0.2702	1	-	-0.3946	1	-	-0.3308	1	-	-0.6854	0.4558	-	-0.2637	1	-	-0.5111	1	-	-0.1807	1
A_42_P555884	Usp12	-	-0.0211	1	-	-0.0549	1	-	0.1215	1	-	0.1307	1	-	0.4441	0.9997	-	-0.2225	1	-	0.3396	1	-	-0.091	1
A_42_P556457	Gmcl1	-	0.1498	1	-	0.5451	1	-	0.0551	1	-	-0.0455	1	-	-0.3238	0.9997	-	0.1042	1	-	0.0119	1	-	0.106	1
A_42_P556491	Suv420h1	-	-0.2058	1	-	-0.0898	1	-	-0.2907	1	-	-0.2703	1	-	-0.4472	0.9503	-	-0.2114	1	-	-0.1841	1	-	-0.0436	1
A_42_P556574	Uba6	-	0.1862	1	-	0.2385	1	-	0.069	1	-	0.0225	1	-	-0.098	0.9997	-	0.0044	1	-	0.1052	1	-	0.0394	1
A_42_P556707	Suv420h1	-	0.1003	1	-	0.0054	1	-	-0.2034	1	-	-0.0925	1	-	-0.3403	0.9997	-	-0.0138	1	-	-0.1283	1	-	-0.0963	1
A_42_P556829	Wif1	-	0.5421	1	-	-0.8825	1	-	-0.4436	1	-	-0.7596	1	-	0.3515	0.9997	-	-0.5129	1	-	-0.7829	1	-	-1.8958	0.359
A_42_P557272	Svs3a	-	-0.1694	1	-	-0.1851	1	-	-0.1923	1	-	-0.0965	1	-	-0.2167	0.9997	-	-0.0769	1	-	-0.1072	1	-	-0.0823	1
A_42_P557293	Rfesd	-	-0.0528	1	-	-0.171	1	-	0.0654	1	-	0.0044	1	-	0.0427	0.9997	-	-0.1502	1	-	0.2337	1	-	0.1703	1
A_42_P557315	Tmem126b	-	-0.0685	1	-	-0.1175	1	-	0.0963	1	-	-0.0299	1	-	0.2627	0.9997	-	-0.17	1	-	0.246	1	-	0.0068	1
A_42_P557394	Isg20	-	0.6015	1	-	0.0577	1	-	-0.4245	1	-	-0.2285	1	-	-0.0727	0.9997	-	0.0805	1	-	-0.4921	1	-	0.3325	1
A_42_P558144	Prodh2	-	-0.2203	1	-	-0.3985	1	-	-0.1473	1	-	-0.1708	1	-	-0.3774	0.9997	-	-0.3097	1	-	0.162	1	-	0.1988	1
A_42_P558354	Cln8	-	0.4808	1	-	0.0451	1	-	0.2577	1	-	-0.0194	1	-	0.1021	0.9997	-	0.1666	1	-	-0.0016	1	-	-0.0284	1
A_42_P558445	Surf1	-	-0.2677	1	-	-0.2022	1	-	-0.262	1	-	-0.1485	1	-	-0.3238	0.9472	-	-0.2614	1	-	-0.2021	1	-	-0.1239	1
A_42_P558503	Brd2	-	-0.1787	1	-	0.1169	1	-	-0.2822	1	-	0.0803	1	-	-0.2762	0.9997	-	0.1107	1	-	-0.2335	1	-	0.2311	1
A_42_P558703	Adamts15	-	0.587	1	-	0.1557	1	-	0.4642	1	-	0.7427	1	-	0.8208	0.549	-	0.6458	1	-	0.308	1	-	-0.5105	1
A_42_P559038	Plekhg2	-	-0.278	1	-	-0.241	1	-	-0.6235	1	-	-0.6285	1	-	-0.5804	0.9997	-	-0.6746	1	-	-0.5452	1	-	-0.5404	1
A_42_P559343	Desi2	-	0.319	1	-	0.0092	1	-	0.2458	1	-	0.1186	1	-	0.2443	0.9997	-	0.0895	1	-	0.1319	1	-	0.1099	1
A_42_P559414	Wnt4	-	0.2768	1	-	0.6789	1	-	0.1796	1	-	0.8057	1	-	0.3689	0.9651	-	0.7338	1	-	0.1757	1	-	1.0893	0.9725
A_42_P559737	Srgn	-	-0.3515	1	-	-0.1801	1	-	-0.3368	1	-	-0.4086	1	-	-0.6237	0.9324	-	-0.6965	1	-	-0.1244	1	-	0.1613	1
A_42_P559831	Ces1c	-	1.3883	1	-	-0.5867	1	-	0.2258	1	-	1.5042	1	-	0.292	0.9997	-	1.2216	1	-	-1.0303	1	-	-0.6188	1
A_42_P559979	RGD1563325	-	-0.0672	1	-	0.162	1	-	-0.0055	1	-	0.1706	1	-	-0.0011	0.9999	-	-0.0054	1	-	0.2509	1	-	0.0501	1
A_42_P560288	Sdhd	-	-0.1477	1	-	-0.2529	1	-	0.1047	1	-	-0.0019	1	-	0.3199	0.8702	-	-0.2504	1	-	0.1522	1	-	-0.1512	1
A_42_P560655	Efr3a	-	-0.3847	1	-	-0.2522	1	-	-0.2761	1	-	-0.2648	1	-	-0.469	0.9997	-	-0.2604	1	-	-0.1783	1	-	0.0002	1
A_42_P560781	Vamp1	-	0.0679	1	-	-0.2201	1	-	-0.0688	1	-	-0.1911	1	-	0.0368	0.9997	-	-0.3572	1	-	0.0676	1	-	-0.1289	1
A_42_P560894	Cyp7b1	-	-0.0791	1	-	-0.2567	1	-	-0.2069	1	-	-0.3119	1	-	-0.4892	0.9436	-	0.0233	1	-	0.2536	1	-	0.2932	1
A_42_P560954	Paxbp1	-	0.0229	1	-	0.1009	1	-	-0.1998	1	-	-0.0634	1	-	-0.4274	0.9954	-	-0.0587	1	-	-0.2059	1	-	-0.0429	1
A_42_P560984	RGD1565641	-	-0.073	1	-	-0.0553	1	-	0.0432	1	-	-0.094	1	-	-0.1068	0.9997	-	0.0292	1	-	0.1059	1	-	-0.0717	1
A_42_P561329	Anapc1	-	-0.2245	1	-	-0.0888	1	-	-0.1401	1	-	-0.23	1	-	-0.4035	0.9997	-	-0.1427	1	-	0.0625	1	-	0.3225	1
A_42_P561597	Dnajc10	-	-0.0633	1	-	-0.0322	1	-	0.1061	1	-	0.101	1	-	-0.0162	0.9997	-	0.0208	1	-	0.0847	1	-	0.1193	1
A_42_P561616	Mapk8	-	-0.0716	1	-	-0.0388	1	-	0.0404	1	-	0.0787	1	-	-0.2147	0.9997	-	-0.1752	1	-	0.2916	1	-	-0.0389	1
A_42_P561644	Timm10	-	-0.161	1	-	-0.1959	1	-	0.046	1	-	-0.0723	1	-	0.2679	0.9997	-	-0.1633	1	-	0.2036	1	-	-0.0257	1
A_42_P561835	Chd1l	-	-1.1656	0.6492	-	-0.3851	1	-	-0.7459	1	-	-0.4937	1	-	-1.2699	0.144	-	-0.3098	1	-	-0.6201	1	-	0.0779	1
A_42_P561946	Pex12	-	-0.2381	1	-	-0.1072	1	-	-0.0248	1	-	-0.0808	1	-	-0.0283	0.9997	-	-0.2414	1	-	0.2624	1	-	0.33	1
A_42_P562010	Fam198b	-	0.0406	1	-	-0.2186	1	-	0.167	1	-	0.0135	1	-	-0.0265	0.9997	-	0.0032	1	-	0.5087	1	-	-0.0799	1
A_42_P562202	Atpaf1	-	-0.1383	1	-	-0.3119	1	-	0.2021	1	-	-0.0356	1	-	0.1057	0.9997	-	-0.125	1	-	0.3028	1	-	-0.0536	1
A_42_P562435	Gtl3	-	-0.3319	1	-	-0.1929	1	-	-0.4823	1	-	-0.4473	1	-	-0.8631	0.2952	-	-0.3524	1	-	-0.4617	1	-	-0.3567	1
A_42_P562617	Irf5	-	0.7642	1	-	0.0433	1	-	0.0113	1	-	0.395	1	-	0.172	0.9997	-	0.3247	1	-	0.2608	1	-	-0.3117	1
A_42_P562625	Xpnpep1	-	0.1074	1	-	0.1473	1	-	0.2753	1	-	0.0038	1	-	0.2548	0.9997	-	0.196	1	-	0.3168	1	-	0.2005	1
A_42_P562635	Tmem115	-	-0.1917	1	-	-0.1531	1	-	-0.1071	1	-	-0.1247	1	-	-0.2696	0.9997	-	-0.1348	1	-	-0.1095	1	-	0.0901	1
A_42_P562711	Ndufb9	-	-0.2469	1	-	-0.3863	1	-	-0.0144	1	-	-0.1149	1	-	0.1745	0.9911	-	-0.3644	1	-	0.0183	1	-	-0.2169	1
A_42_P562984	Pik3ca	-	-0.1283	1	-	0.0019	1	-	-0.1028	1	-	-0.1002	1	-	-0.0009	0.9999	-	-0.1888	1	-	0.2221	1	-	0.1098	1
A_42_P563382	Gdpd5	-	-1.1824	0.0277	-	-0.3545	1	-	-0.6681	1	-	-0.1933	1	-	-0.8031	0.0879	-	-0.4175	1	-	-0.1306	1	-	0.3343	1
A_42_P563564	Gprin1	-	-1.5823	0.9916	-	-0.5415	1	-	-1.3222	1	-	-0.9624	1	-	-1.7764	0.3408	-	-0.1192	1	-	-1.0497	1	-	0.2852	1
A_42_P563843	Cabs1	-	-0.1902	1	-	-0.3415	1	-	-0.2582	1	-	-0.327	1	-	-0.2769	0.9997	-	-0.3776	1	-	0.3667	1	-	0.0235	1
A_42_P564492	Anapc13	-	0.0196	1	-	-0.0176	1	-	0.0193	1	-	0.1491	1	-	0.1619	0.9997	-	-0.0583	1	-	0.0672	1	-	0.1137	1
A_42_P565275	Aspm	-	1.4977	0.9136	-	0.4723	1	-	-0.9166	1	-	0.0584	1	-	-0.7443	0.9497	-	0.2519	1	-	-1.7941	0.3155	-	-1.5936	0.4084
A_42_P565301	B4galt5	-	0.5428	1	-	-0.003	1	-	0.4709	1	-	0.2237	1	-	0.6583	0.9813	-	0.0953	1	-	0.3804	1	-	-0.0565	1
A_42_P565621	Slamf9	-	-0.3186	1	-	0.7993	1	-	-0.1966	1	-	-0.0988	1	-	-0.5911	0.9001	-	-0.4275	1	-	0.4009	1	-	0.3881	1
A_42_P566264	Mfng	-	0.0322	1	-	-0.1162	1	-	-0.7167	1	-	-0.5985	1	-	-0.6762	0.9837	-	-0.4686	1	-	-0.6886	1	-	-0.4494	1
A_42_P566906	Eci2	-	-0.4214	1	-	-0.6157	1	-	-0.2652	1	-	-0.1967	1	-	-0.1508	0.9997	-	-0.3843	1	-	-0.2292	1	-	-0.4114	1
A_42_P567105	Bin3	-	-0.5032	1	-	-0.275	1	-	-0.6017	1	-	-0.4718	1	-	-0.9905	0.5501	-	-0.2621	1	-	-0.6743	1	-	-0.1578	1
A_42_P567527	Traf4	-	-0.2272	1	-	-0.0822	1	-	-0.7139	1	-	-0.4545	1	-	-0.9071	0.6457	-	-0.6418	1	-	-0.7383	1	-	-0.2098	1
A_42_P567793	Dcun1d1	-	0.0049	1	-	0.0656	1	-	0.265	1	-	0.0948	1	-	0.4049	0.9997	-	-0.0212	1	-	0.4871	1	-	0.2429	1
A_42_P568172	Abcc5	-	0.3016	1	-	-0.1569	1	-	0.0865	1	-	0.0839	1	-	0.3282	0.9561	-	-0.2463	1	-	0.1627	1	-	-0.134	1
A_42_P568419	Psme3	-	-0.0468	1	-	-0.1847	1	-	-0.1225	1	-	-0.0841	1	-	-0.1867	0.9997	-	-0.1089	1	-	0.029	1	-	0.0401	1
A_42_P568897	Fbxl6	-	-0.1181	1	-	-0.0518	1	-	-0.2953	1	-	-0.1709	1	-	-0.5349	0.7659	-	-0.0276	1	-	-0.4142	1	-	-0.0559	1
A_42_P568916	Gatad2a	-	0.016	1	-	0.0088	1	-	-0.0258	1	-	0.0063	1	-	-0.1833	0.9997	-	-0.0388	1	-	-0.17	1	-	0.0613	1
A_42_P568930	Gk2	-	-0.1715	1	-	-0.5855	1	-	-0.4942	1	-	0.1157	1	-	-0.0154	0.9997	-	-0.0455	1	-	0.3186	1	-	-0.153	1
A_42_P569708	Gpsm3	-	-0.0366	1	-	0.0374	1	-	-0.9398	1	-	-0.7166	1	-	-1.0116	0.4884	-	-0.6738	1	-	-0.554	1	-	-0.5686	1
A_42_P569711	Epha2	-	0.4265	1	-	-0.2031	1	-	0.2037	1	-	0.1656	1	-	0.1195	0.9997	-	0.689	1	-	0.3966	1	-	0.1313	1
A_42_P569822	Il11ra1	-	-0.244	1	-	-0.3076	1	-	-0.1607	1	-	0.1199	1	-	0.113	0.9997	-	0.0095	1	-	-0.0121	1	-	-0.1543	1
A_42_P569832	Rab6b	-	0.3995	1	-	-0.2556	1	-	-0.7213	1	-	-0.2715	1	-	-0.5573	0.9997	-	-0.4653	1	-	-0.3961	1	-	-1.0059	1
A_42_P570241	Nampt	-	-0.3516	1	-	-0.4536	1	-	0.0158	1	-	-0.2665	1	-	0.1402	0.9997	-	-0.6455	1	-	0.3776	1	-	0.0918	1
A_42_P570635		-	-0.3016	1	-	-0.514	1	-	-0.1519	1	-	-0.5126	1	-	-1.2078	0.5223	-	0.4951	1	-	-0.5057	1	-	0.0431	1
A_42_P570756	Cox8a	-	-0.5124	1	-	-0.2553	1	-	-0.4136	1	-	-0.094	1	-	-0.7024	0.0634	-	-0.1388	1	-	-0.4798	1	-	0.0647	1
A_42_P570919	Akr1a1	-	-0.437	1	-	-0.2696	1	-	-0.2178	1	-	-0.1735	1	-	-0.5161	0.7685	-	-0.1642	1	-	-0.1319	1	-	0.0117	1
A_42_P571235	Iqcb1	-	-0.3764	1	-	-0.1726	1	-	-0.251	1	-	-0.163	1	-	-0.0009	0.9999	-	-0.285	1	-	0.0666	1	-	0.0636	1
A_42_P571433	Msx1	-	-0.2427	1	-	-0.3364	1	-	-0.0206	1	-	0.3454	1	-	0.6276	0.9997	-	-0.0285	1	-	0.1485	1	-	-0.211	1
A_42_P571463	Rabl2a	-	-0.4838	1	-	-0.2354	1	-	-0.333	1	-	-0.208	1	-	-0.5339	0.9997	-	-0.098	1	-	-0.339	1	-	0.0836	1
A_42_P571955	Phf5a	-	-0.1678	1	-	-0.1888	1	-	-0.3353	1	-	-0.136	1	-	-0.4017	0.7837	-	-0.2046	1	-	-0.2049	1	-	-0.0835	1
A_42_P572123	Fxyd1	-	-0.5492	1	-	-0.6988	1	-	0.1946	1	-	-0.3382	1	-	0.5608	0.7047	-	-0.7754	1	-	0.3975	1	-	-0.5309	1
A_42_P572521	C5ar1	-	0.05	1	-	-0.1015	1	-	0.0583	1	-	0.2221	1	-	0.348	0.9997	-	0.1227	1	-	0.6571	1	-	-0.0775	1
A_42_P572848	Scarf2	-	-0.1418	1	-	-0.3966	1	-	-0.2447	1	-	-0.1612	1	-	0.0085	0.9997	-	0.0568	1	-	-0.1365	1	-	-0.2896	1
A_42_P573118	RGD1309594	-	-0.4514	1	-	-0.157	1	-	-0.3641	1	-	-0.1725	1	-	-0.5411	0.9997	-	-0.1969	1	-	-0.2218	1	-	-0.0519	1
A_42_P573191	Rab33b	-	-0.1246	1	-	-0.1421	1	-	-0.052	1	-	-0.0276	1	-	-0.2158	0.9997	-	0.0104	1	-	-0.0396	1	-	-0.0692	1
A_42_P573232	Ube2k	-	-0.2046	1	-	0.1177	1	-	-0.1732	1	-	-0.0208	1	-	-0.5753	0.7749	-	0.1247	1	-	-0.3199	1	-	-0.0933	1
A_42_P573312	Ccdc125	-	-0.5831	1	-	-0.285	1	-	-0.1132	1	-	-0.0104	1	-	-0.6773	0.9026	-	0.0021	1	-	-0.4827	1	-	0.0282	1
A_42_P573412	Spink8	-	-0.3308	1	-	-1.1568	1	-	0.1425	1	-	0.1645	1	-	0.547	0.866	-	-0.5695	1	-	-0.3148	1	-	-0.8539	1
A_42_P573441	Klf3	-	0.3933	1	-	0.1776	1	-	-0.226	1	-	-0.0454	1	-	-0.3537	0.8615	-	0.3338	1	-	-0.813	0.7243	-	-0.4557	1
A_42_P573766	Wdr20	-	-0.0867	1	-	-0.0411	1	-	-0.0263	1	-	-0.0384	1	-	-0.1937	0.9997	-	-0.1749	1	-	0.0871	1	-	0.1826	1
A_42_P574099	Proc	-	-0.3295	1	-	0.0706	1	-	-0.1284	1	-	-0.0432	1	-	0.0151	0.9997	-	0.168	1	-	0.025	1	-	0.7455	1
A_42_P574345	LOC102557319	-	-0.2663	1	-	-0.1954	1	-	0.1493	1	-	-0.1081	1	-	-0.2981	0.9997	-	-0.1948	1	-	0.3173	1	-	0.3378	1
A_42_P574588	Mier1	-	-0.166	1	-	-0.0555	1	-	-0.3145	1	-	-0.3766	1	-	-0.4471	0.9988	-	-0.4092	1	-	-0.2153	1	-	-0.0965	1
A_42_P574731	Emd	-	0.2265	1	-	0.0563	1	-	-0.0038	1	-	0.0902	1	-	-0.2182	0.9997	-	0.2817	1	-	-0.2053	1	-	-0.0649	1
A_42_P574859	Hamp	-	-0.3303	1	-	-0.2764	1	-	0.003	1	-	-0.1036	1	-	0.1168	0.9997	-	-0.3452	1	-	0.5136	1	-	0.3071	1
A_42_P574960		-	0.1578	1	-	-0.0833	1	-	-0.0714	1	-	0.0338	1	-	-0.2039	0.9997	-	0.1088	1	-	-0.1796	1	-	0.0397	1
A_42_P575104	Sostdc1	-	0.1859	1	-	1.6786	1	-	1.103	1	-	0.4909	1	-	-0.6989	0.8641	-	-0.1217	1	-	0.8378	1	-	2.159	0.0255
A_42_P575398	Aadac	-	-0.5766	1	-	-0.3751	1	-	-0.5648	1	-	-0.3317	1	-	-0.3265	0.9997	-	-0.317	1	-	-0.4963	1	-	-0.0334	1
A_42_P575864	Tjp1	-	0.0425	1	-	-0.1039	1	-	0.1343	1	-	0.0699	1	-	-0.0806	0.9997	-	0.1465	1	-	-0.1429	1	-	0.1108	1
A_42_P576202	Bbs5	-	-0.6437	1	-	-0.1436	1	-	-0.2801	1	-	-0.0933	1	-	-0.7834	0.8401	-	-0.1582	1	-	-0.268	1	-	0.0086	1
A_42_P576446	Slc7a11	-	1.5008	1	-	0.2963	1	-	-1.0979	1	-	-0.8052	1	-	-0.612	0.9962	-	-0.5186	1	-	-1.5607	0.9052	-	-1.7004	0.7473
A_42_P576454	Nrm	-	0.7413	1	-	0.1574	1	-	-0.0455	1	-	-0.0204	1	-	-0.1849	0.9997	-	-0.067	1	-	-0.4809	1	-	-0.8481	1
A_42_P576549	Mybpc3	-	-0.2508	1	-	-0.2643	1	-	-0.109	1	-	-0.033	1	-	-0.0067	0.9997	-	-0.0368	1	-	-0.2003	1	-	-0.3394	1
A_42_P576823	Mki67	-	1.5114	0.2295	-	0.5335	1	-	-0.7474	1	-	-0.1079	1	-	-0.4729	0.9723	-	0.0361	1	-	-1.5539	0.3522	-	-1.7027	0.1846
A_42_P576953	Pla1a	-	0.0243	1	-	-0.1166	1	-	0.0496	1	-	-0.0441	1	-	0.0723	0.9997	-	0.0437	1	-	0.34	1	-	0.0759	1
A_42_P577061		-	0.0565	1	-	-0.1704	1	-	0.159	1	-	0.124	1	-	0.3364	0.9997	-	-0.03	1	-	0.1803	1	-	-0.0557	1
A_42_P577129	Hnf1a	-	0.3406	1	-	0.1048	1	-	-0.1202	1	-	-0.4557	1	-	-0.086	0.9997	-	0.1506	1	-	-0.0356	1	-	-0.186	1
A_42_P577353	Sars	-	0.1625	1	-	0.0366	1	-	0.1527	1	-	0.1073	1	-	0.2389	0.9997	-	0.0572	1	-	0.2484	1	-	0.0119	1
A_42_P577421	Nnmt	-	0.1213	1	-	-0.8124	1	-	0.1694	1	-	-0.0696	1	-	0.1126	0.9997	-	-0.4671	1	-	0.084	1	-	-0.5975	1
A_42_P577458	Psmb2	-	-0.0798	1	-	-0.0627	1	-	-0.1405	1	-	-0.1156	1	-	-0.2157	0.9997	-	-0.046	1	-	0.0315	1	-	0.0665	1
A_42_P577751	Ppp6r1	-	0.1383	1	-	0.0899	1	-	-0.1324	1	-	-0.057	1	-	-0.06	0.9997	-	-0.0372	1	-	-0.1159	1	-	0.0103	1
A_42_P578386	Tssk2	-	0.107	1	-	0.2543	1	-	-0.0338	1	-	0.2168	1	-	0.8952	0.9363	-	-0.0214	1	-	0.4221	1	-	0.1925	1
A_42_P579174	Cd3d	-	0.0004	1	-	-0.2535	1	-	-1.8045	1	-	-1.992	0.3992	-	-2.1155	0.0521	-	-2.1789	0.3261	-	-1.442	1	-	-1.7365	0.7162
A_42_P579305	Unc45b	-	-0.66	1	-	-1.1039	1	-	0.2086	1	-	-0.2025	1	-	0.8675	0.2033	-	-1.4989	0.2738	-	0.4298	1	-	-0.5097	1
A_42_P579376	Nbl1	-	-0.1796	1	-	-0.5129	1	-	-0.0967	1	-	-0.0059	1	-	0.12	0.9997	-	-0.0165	1	-	-0.3648	1	-	-0.5128	1
A_42_P579577	Sec14l3	-	-1.7956	0.5396	-	-0.8433	1	-	-1.0966	1	-	-1.4288	1	-	-0.8371	0.9493	-	-0.6597	1	-	-1.1844	1	-	0.3922	1
A_42_P580248	2014-09-06	-	0.9504	1	-	-0.3281	1	-	-0.6407	1	-	-0.8011	1	-	-0.5647	0.9997	-	-0.5229	1	-	-0.8856	1	-	-1.708	0.272
A_42_P580618	Cep78	-	-0.5443	1	-	-0.1476	1	-	-0.3138	1	-	-0.0297	1	-	-0.9448	0.5182	-	-0.0545	1	-	-0.3839	1	-	0.2305	1
A_42_P580733	Dlst	-	-0.1371	1	-	-0.3085	1	-	0.0407	1	-	0.1096	1	-	0.2849	0.9839	-	-0.1458	1	-	0.0216	1	-	-0.0925	1
A_42_P580844	Cdk1	-	1.4089	1	-	0.5323	1	-	-0.8513	1	-	0.0175	1	-	-0.6669	0.9954	-	0.2963	1	-	-1.8762	0.6304	-	-1.9966	0.2648
A_42_P580973	Car4	-	0.0267	1	-	-0.6786	1	-	0.0981	1	-	0.1712	1	-	0.8536	0.231	-	0.14	1	-	0.1348	1	-	-0.3398	1
A_42_P581001	S100a6	-	0.3292	1	-	-0.4674	1	-	-0.044	1	-	0.159	1	-	0.3836	0.9874	-	0.285	1	-	-0.0847	1	-	-0.4151	1
A_42_P581043	Senp5	-	-0.0262	1	-	0.0536	1	-	-0.0312	1	-	0.0027	1	-	-0.1835	0.9997	-	-0.1019	1	-	0.1246	1	-	0.1874	1
A_42_P581060	Glrx5	-	-0.3384	1	-	-0.3223	1	-	-0.1641	1	-	-0.0659	1	-	-0.2344	0.9997	-	-0.0675	1	-	-0.1033	1	-	0.0547	1
A_42_P581135	Ist1	-	0.0069	1	-	0.0124	1	-	-0.1685	1	-	-0.0545	1	-	-0.3221	0.9839	-	0.0704	1	-	-0.3626	1	-	-0.118	1
A_42_P581567	Gart	-	0.0682	1	-	0.137	1	-	-0.1698	1	-	0.0491	1	-	-0.252	0.9997	-	0.1411	1	-	0.0326	1	-	0.1392	1
A_42_P581863	Pfn2	-	-0.4541	1	-	-0.1243	1	-	-0.0113	1	-	-0.1125	1	-	0.1141	0.9997	-	-0.2998	1	-	0.2447	1	-	0.1995	1
A_42_P582004	Tmem222	-	-0.231	1	-	-0.1168	1	-	-0.3374	1	-	-0.2284	1	-	-0.768	0.6619	-	-0.1496	1	-	-0.3752	1	-	0.0306	1
A_42_P582467	Podxl	-	-0.1967	1	-	-0.3389	1	-	0.0494	1	-	0.1028	1	-	-0.0763	0.9997	-	0.0646	1	-	-0.1185	1	-	0.206	1
A_42_P582777	Mapk1ip1	-	-0.1421	1	-	-0.2467	1	-	-0.1015	1	-	-0.1973	1	-	-0.2155	0.9997	-	-0.3592	1	-	-0.0379	1	-	-0.1085	1
A_42_P582859	Rps18	-	0.0406	1	-	-0.0069	1	-	-0.1768	1	-	-0.0942	1	-	-0.3462	0.3445	-	0.0699	1	-	-0.303	1	-	-0.1381	1
A_42_P583245	Slc25a12	-	0.0682	1	-	-0.4507	1	-	0.3753	1	-	-0.0517	1	-	0.6734	0.2524	-	-0.3359	1	-	0.3186	1	-	-0.3829	1
A_42_P583409	Agbl5	-	-0.4705	1	-	-0.2993	1	-	-0.1231	1	-	0.0616	1	-	-1.0193	0.9039	-	-0.1515	1	-	0.0885	1	-	0.2435	1
A_42_P583487	Mbd2	-	-0.0396	1	-	-0.1447	1	-	-0.1437	1	-	-0.0473	1	-	-0.2428	0.9997	-	-0.095	1	-	-0.1872	1	-	-0.147	1
A_42_P583546	Lims2	-	-0.2451	1	-	-0.4685	1	-	-0.0612	1	-	0.2143	1	-	0.2527	0.9997	-	-0.2274	1	-	0.152	1	-	0.0425	1
A_42_P583690	Eif2b4	-	0.0292	1	-	-0.1596	1	-	0.2102	1	-	-0.0336	1	-	0.1922	0.9997	-	-0.1089	1	-	0.3108	1	-	-0.0179	1
A_42_P584045	Pde10a	-	0.5021	1	-	1.2933	0.4699	-	0.7618	1	-	0.6824	1	-	0.2872	0.9997	-	0.313	1	-	1.037	0.6569	-	0.9143	0.7836
A_42_P584179	Lrrc73	-	0.0999	1	-	0.7896	1	-	0.3793	1	-	-0.1761	1	-	-0.5575	0.9598	-	0.3872	1	-	0.1901	1	-	0.4726	1
A_42_P584293		-	-0.1348	1	-	0.037	1	-	-0.1773	1	-	-0.1546	1	-	-0.6	0.4669	-	0.1147	1	-	-0.5285	1	-	-0.0436	1
A_42_P584734	Gdf10	-	-1.5526	0.0987	-	-1.6846	0.4092	-	-0.9602	1	-	-0.585	1	-	-1.0417	0.2738	-	-0.4677	1	-	-0.9214	0.9528	-	-0.2489	1
A_42_P585079	Ube2e3	-	-0.4165	1	-	-0.0602	1	-	-0.1365	1	-	-0.0628	1	-	-0.2242	0.9997	-	-0.2128	1	-	0.0259	1	-	0.161	1
A_42_P585119	RGD735029	-	-0.2785	1	-	-0.3268	1	-	-0.1306	1	-	0.1273	1	-	0.1459	0.9997	-	-0.1641	1	-	0.1024	1	-	0.0724	1
A_42_P585155	Timm10b	-	-0.3899	1	-	-0.227	1	-	-0.2714	1	-	-0.0129	1	-	-0.3348	0.9997	-	-0.1664	1	-	-0.0878	1	-	0.0218	1
A_42_P585202	Zswim4	-	0.8274	1	-	0.1593	1	-	0.2086	1	-	0.0002	1	-	0.1887	0.9997	-	0.3914	1	-	0.0533	1	-	-0.0893	1
A_42_P585328	Xrcc1	-	-0.0734	1	-	0.0377	1	-	-0.0148	1	-	0.0499	1	-	-0.3623	0.8491	-	0.1889	1	-	-0.4524	1	-	0.0692	1
A_42_P585530	Wdr43	-	0.1491	1	-	0.1871	1	-	0.0637	1	-	0.0642	1	-	-0.0827	0.9997	-	0.1086	1	-	0.2487	1	-	0.3265	1
A_42_P585750	Cd300le	-	-0.037	1	-	0.0651	1	-	0.0167	1	-	-0.2143	1	-	0.1286	0.9997	-	-0.1277	1	-	0.3449	1	-	-0.2788	1
A_42_P585995	Nim1	-	-0.0186	1	-	0.0208	1	-	-0.2532	1	-	0.018	1	-	-0.5282	0.9997	-	0.0231	1	-	-0.6132	1	-	-0.2284	1
A_42_P586025	Mut	-	-0.1057	1	-	-0.1307	1	-	0.1428	1	-	0.2645	1	-	0.4837	0.9353	-	0.0193	1	-	0.3106	1	-	0.0858	1
A_42_P586141	Plcd1	-	0.8123	1	-	-0.0076	1	-	0.6045	1	-	0.139	1	-	0.9005	0.5456	-	0.2312	1	-	0.3117	1	-	-0.3552	1
A_42_P586154	Vwa1	-	0.1067	1	-	-0.2185	1	-	0.0726	1	-	-0.3214	1	-	0.1037	0.9997	-	-0.4447	1	-	-0.0145	1	-	-0.0572	1
A_42_P586256	Prim1	-	0.2021	1	-	0.1043	1	-	-0.2356	1	-	-0.4074	1	-	-0.6363	0.9917	-	0.1281	1	-	-1.0033	1	-	-0.4247	1
A_42_P586681	Upf2	-	0.6464	1	-	0.2694	1	-	0.4927	1	-	0.3984	1	-	0.3184	0.9997	-	0.3286	1	-	0.3241	1	-	0.1366	1
A_42_P586883	Skp2	-	0.6737	1	-	0.7401	1	-	-0.4258	1	-	-0.0931	1	-	-0.7805	0.9569	-	0.2906	1	-	-1.2937	1	-	-0.5473	1
A_42_P588041	Eif5a	-	0.1767	1	-	0.0017	1	-	-0.0106	1	-	-0.0567	1	-	-0.0649	0.9997	-	0.1042	1	-	-0.0902	1	-	-0.038	1
A_42_P588072	Pias1	-	-0.2334	1	-	0.1047	1	-	-0.2073	1	-	-0.2539	1	-	-0.5184	0.9997	-	-0.1345	1	-	-0.0929	1	-	-0.056	1
A_42_P588504	RGD1559864	-	0.4119	1	-	-0.3044	1	-	0.3749	1	-	-0.143	1	-	0.5733	0.9997	-	0.0229	1	-	-0.0613	1	-	-0.4076	1
A_42_P588606	Zfp865	-	-0.299	1	-	-0.1541	1	-	0.0694	1	-	0.1031	1	-	-0.2688	0.9997	-	-0.0379	1	-	0.2133	1	-	0.0792	1
A_42_P588738	Igsf6	-	-0.1606	1	-	-0.1839	1	-	-0.5246	1	-	-0.0796	1	-	-0.2724	0.9997	-	-0.2481	1	-	0.0168	1	-	-0.3655	1
A_42_P588785	Mthfd2	-	0.7731	1	-	0.4239	1	-	-0.6092	1	-	-0.3776	1	-	-0.8067	0.9492	-	0.0916	1	-	-0.1795	1	-	-0.0872	1
A_42_P588869	Frmd8	-	0.2622	1	-	-0.0179	1	-	-0.1408	1	-	0.0841	1	-	-0.1737	0.9997	-	0.2475	1	-	-0.2605	1	-	0.1288	1
A_42_P588874	Lsm6	-	-0.147	1	-	-0.0415	1	-	-0.1991	1	-	-0.1084	1	-	-0.4209	0.9324	-	0.025	1	-	-0.0915	1	-	0.0229	1
A_42_P588944	Mgp	-	-0.3613	1	-	-0.514	1	-	-0.4569	1	-	-0.1555	1	-	-0.4526	0.6227	-	-0.1242	1	-	-0.4694	1	-	-0.0609	1
A_42_P589025	Slc12a5	-	-1.7473	0.1656	-	-0.1053	1	-	-0.9586	1	-	-0.6038	1	-	-2.193	0.0344	-	-0.6461	1	-	-0.6844	1	-	0.3134	1
A_42_P589190	Aacs	-	-0.4454	1	-	-0.1659	1	-	-0.5476	1	-	-0.5576	1	-	-1.1908	0.414	-	-0.1912	1	-	-1.4049	0.8114	-	-0.7037	1
A_42_P589201	Slc15a4	-	-0.0706	1	-	-0.104	1	-	-0.0294	1	-	0.0578	1	-	-0.1198	0.9997	-	-0.1588	1	-	0.0175	1	-	-0.0188	1
A_42_P589551	Akap9	-	-0.041	1	-	-0.114	1	-	0.0628	1	-	0.1468	1	-	0.1894	0.9997	-	-0.1387	1	-	0.2381	1	-	0.0018	1
A_42_P589570	Apool	-	-0.087	1	-	-0.3013	1	-	0.0636	1	-	0.1167	1	-	0.2083	0.9997	-	-0.1654	1	-	0.2108	1	-	-0.0304	1
A_42_P589657	Camta1	-	-1.16	1	-	-0.6607	1	-	-0.6745	1	-	-0.4589	1	-	-0.8619	0.9005	-	-0.6941	1	-	-0.6964	1	-	-0.4745	1
A_42_P589674	Taf6	-	0.0382	1	-	0.0002	1	-	0.0646	1	-	0.0816	1	-	0.19	0.9997	-	-0.0642	1	-	0.1801	1	-	0.0897	1
A_42_P589680	Tarbp2	-	0.0161	1	-	-0.0744	1	-	0.0842	1	-	0.0662	1	-	0.079	0.9997	-	0.041	1	-	0.0954	1	-	-0.0153	1
A_42_P589812	Akap6	-	-0.0769	1	-	-0.7145	1	-	0.7824	1	-	0.0827	1	-	1.0906	0.5531	-	-0.8815	1	-	0.8204	1	-	-0.7337	1
A_42_P590239	Crebl2	-	-0.4092	1	-	0.1307	1	-	-0.1686	1	-	-0.0196	1	-	-0.2267	0.9997	-	0.0096	1	-	-0.0799	1	-	0.1582	1
A_42_P590466	Anks3	-	-0.1621	1	-	0.1393	1	-	-0.0743	1	-	0.0804	1	-	-0.3228	0.9997	-	-0.0293	1	-	-0.1335	1	-	-0.0106	1
A_42_P590577	Eif5	-	-0.0712	1	-	-0.011	1	-	-0.0722	1	-	0.0383	1	-	-0.1819	0.9997	-	0.043	1	-	0.0481	1	-	0.1062	1
A_42_P591179	Flywch1	-	-0.2726	1	-	-0.1004	1	-	0.075	1	-	0.2018	1	-	0.198	0.9997	-	0.0809	1	-	0.0845	1	-	0.2302	1
A_42_P591245	Gcdh	-	-0.311	1	-	-0.153	1	-	-0.0746	1	-	0.2268	1	-	-0.0836	0.9997	-	-0.0093	1	-	0.0926	1	-	0.2103	1
A_42_P591344	Itgb2	-	0.3666	1	-	-0.0852	1	-	-0.9502	1	-	-0.6165	1	-	-1.0994	0.5278	-	-0.7556	1	-	-0.1412	1	-	-0.8487	1
A_42_P591944	Hbg1	-	0.181	1	-	0.0379	1	-	0.11	1	-	0.0695	1	-	-0.6106	0.9821	-	0.0493	1	-	0.7187	1	-	0.4439	1
A_42_P592013	Aida	-	-0.2727	1	-	-0.2379	1	-	-0.2734	1	-	-0.1126	1	-	-0.3285	0.9997	-	-0.0849	1	-	-0.2497	1	-	-0.0144	1
A_42_P592157	Pbx2	-	-0.0778	1	-	0.019	1	-	-0.0311	1	-	-0.1252	1	-	-0.2483	0.9997	-	-0.098	1	-	-0.0072	1	-	-0.0554	1
A_42_P592205	Gltp	-	0.9323	1	-	0.0881	1	-	-0.4395	1	-	0.522	1	-	0.0639	0.9997	-	0.8638	1	-	-1.5454	0.0961	-	-1.1662	0.8611
A_42_P592385	Aoc1	-	0.6861	1	-	-0.2394	1	-	-0.6117	1	-	-0.4782	1	-	-0.4611	0.9997	-	-0.7398	1	-	-0.211	1	-	-0.7259	1
A_42_P592615	Lamc1	-	-0.0929	1	-	-0.0861	1	-	0.1878	1	-	-0.0048	1	-	0.467	0.898	-	-0.0677	1	-	0.463	1	-	0.0123	1
A_42_P592981	Mfap2	-	-0.6262	1	-	-0.9715	1	-	-0.4255	1	-	-0.4531	1	-	-0.2204	0.9997	-	-0.3567	1	-	-0.2251	1	-	-0.9684	1
A_42_P593020	Rln1	-	1.1923	0.8215	-	-0.1865	1	-	-0.576	1	-	-0.51	1	-	-1.1577	0.5035	-	0.5458	1	-	-0.5816	1	-	-0.552	1
A_42_P593381	Herpud2	-	-0.2174	1	-	-0.2767	1	-	-0.0488	1	-	-0.3533	1	-	-0.2698	0.9997	-	-0.3252	1	-	0.2181	1	-	0.3339	1
A_42_P593930	Smlr1	-	-0.7792	1	-	-0.1953	1	-	-0.7236	1	-	-0.6355	1	-	-0.1529	0.9997	-	-0.1692	1	-	-0.3175	1	-	-0.8228	1
A_42_P594085		-	-0.5605	1	-	-0.9348	1	-	0.4508	1	-	-0.243	1	-	0.8921	0.2792	-	-1.1447	0.7339	-	0.2899	1	-	-0.5396	1
A_42_P594228	Abca8a	-	-0.1394	1	-	-0.3951	1	-	0.2276	1	-	-0.1438	1	-	0.3334	0.9997	-	-0.0159	1	-	0.3003	1	-	-0.3262	1
A_42_P594699	Zdhhc7	-	-0.0814	1	-	-0.108	1	-	-0.0679	1	-	0.0636	1	-	0.0936	0.9997	-	-0.1581	1	-	0.0773	1	-	0.058	1
A_42_P595381	Atg14	-	-0.1631	1	-	-0.2693	1	-	-0.1579	1	-	-0.0059	1	-	-0.1877	0.9997	-	-0.0596	1	-	0.0255	1	-	0.0121	1
A_42_P595591	Amd1	-	-0.0298	1	-	0.1694	1	-	0.0495	1	-	0.14	1	-	-0.0673	0.9997	-	0.0398	1	-	0.0079	1	-	0.1571	1
A_42_P595630	Pqlc1	-	0.227	1	-	0.0876	1	-	0.3757	1	-	0.1349	1	-	0.338	0.9997	-	0.1923	1	-	0.2606	1	-	-0.0114	1
A_42_P595653	Sh3kbp1	-	0.5837	1	-	-0.022	1	-	-0.2845	1	-	-0.1245	1	-	-0.3025	0.9997	-	-0.551	1	-	-0.4934	1	-	-0.6462	1
A_42_P595828	Wtap	-	-0.2422	1	-	0.0041	1	-	-0.1757	1	-	-0.1511	1	-	-0.2567	0.9997	-	-0.2114	1	-	0.0862	1	-	0.065	1
A_42_P596458	Slc6a12	-	-0.1039	1	-	-0.2709	1	-	-0.1015	1	-	-0.0728	1	-	-0.4005	0.9997	-	-0.0542	1	-	0.1642	1	-	-0.1666	1
A_42_P596503	Camlg	-	-0.1952	1	-	-0.1392	1	-	-0.1809	1	-	-0.1213	1	-	-0.3413	0.985	-	-0.2401	1	-	-0.1466	1	-	0.0017	1
A_42_P596942	Filip1	-	-0.2144	1	-	-0.3465	1	-	0.377	1	-	0.04	1	-	0.7507	0.9393	-	-0.3615	1	-	0.777	1	-	0.0232	1
A_42_P597215	Epha4	-	0.883	1	-	0.4892	1	-	0.6366	1	-	0.4378	1	-	0.476	0.9997	-	0.3864	1	-	-0.3306	1	-	-0.2108	1
A_42_P597242	Oser1	-	0.2709	1	-	-0.0708	1	-	0.0872	1	-	-0.0093	1	-	0.0434	0.9997	-	-0.0947	1	-	0.1342	1	-	0.0315	1
A_42_P597308	N6amt2	-	-0.2912	1	-	-0.1092	1	-	-0.2934	1	-	-0.2378	1	-	-0.5745	0.9997	-	0.0125	1	-	-0.2939	1	-	0.0065	1
A_42_P597322	LOC100125367	-	-0.2002	1	-	-0.1682	1	-	0.0242	1	-	-0.0208	1	-	0.1141	0.9997	-	-0.1228	1	-	0.2145	1	-	0.1241	1
A_42_P597340	Cisd1	-	-0.1484	1	-	-0.1584	1	-	0.1304	1	-	-0.0184	1	-	0.4315	0.4925	-	-0.2418	1	-	0.2432	1	-	-0.0871	1
A_42_P597522	Tmem185a	-	-0.0177	1	-	-0.1166	1	-	-0.0047	1	-	0.0535	1	-	0.0717	0.9997	-	-0.2151	1	-	0.3177	1	-	0.1416	1
A_42_P597638	Acot2	-	-0.371	1	-	-0.1833	1	-	-0.0948	1	-	-0.1113	1	-	-0.1367	0.9997	-	-0.1315	1	-	-0.1236	1	-	-0.1446	1
A_42_P598304	Klrb1a	-	-0.1732	1	-	-0.2921	1	-	-0.3999	1	-	-0.0025	1	-	-0.0868	0.9997	-	-0.2407	1	-	-0.1838	1	-	-0.4555	1
A_42_P598560	Slc31a2	-	0.4833	1	-	0.0041	1	-	0.2397	1	-	0.1227	1	-	0.1882	0.9997	-	0.2075	1	-	0.0347	1	-	-0.0933	1
A_42_P598602	Cd3g	-	0.2589	1	-	-0.1547	1	-	-1.9831	1	-	-2.2844	0.3966	-	-1.5634	0.4971	-	-2.5604	0.2415	-	-1.5866	0.976	-	-1.9609	0.6634
A_42_P598679	Ano1	-	-0.5654	1	-	-0.229	1	-	-0.562	1	-	0.1457	1	-	-1.0344	0.8141	-	0.5759	1	-	-1.9594	0.474	-	-0.3648	1
A_42_P598733	Dnajc21	-	0.1499	1	-	0.0567	1	-	0.3424	1	-	0.2554	1	-	0.6519	0.6096	-	-0.093	1	-	0.5425	1	-	0.4223	1
A_42_P598934	Lrrfip1	-	-0.3207	1	-	0.1683	1	-	-0.3411	1	-	-0.1893	1	-	-0.7981	0.5718	-	0.1874	1	-	-0.5691	1	-	0.0975	1
A_42_P598965	Dcaf11	-	-0.2746	1	-	-0.1747	1	-	-0.0414	1	-	-0.0473	1	-	0.1111	0.9997	-	-0.1632	1	-	0.1145	1	-	0.0363	1
A_42_P599062	Plg	-	-0.6489	1	-	-0.2774	1	-	-0.1377	1	-	-0.2678	1	-	-0.3984	0.9997	-	-0.1478	1	-	-0.0049	1	-	0.3466	1
A_42_P599074	Srsf3	-	-0.4072	1	-	-0.0412	1	-	-0.3196	1	-	-0.0209	1	-	-0.6289	0.8099	-	0.1047	1	-	-0.1909	1	-	0.1402	1
A_42_P599080	Clec4f	-	0.2208	1	-	-0.5505	1	-	0.3005	1	-	-0.123	1	-	-0.3593	0.9997	-	-0.4906	1	-	0.8688	1	-	0.1477	1
A_42_P599116	Phldb3	-	0.4608	1	-	0.1701	1	-	0.2999	1	-	0.1876	1	-	-0.0596	0.9997	-	0.736	1	-	-1.0702	1	-	-0.8442	1
A_42_P599210	Rexo2	-	0.1996	1	-	0.0735	1	-	0.106	1	-	0.2609	1	-	0.0651	0.9997	-	0.318	1	-	0.1108	1	-	0.292	1
A_42_P599996		-	0.037	1	-	0.0583	1	-	0.1808	1	-	0.4271	1	-	0.0319	0.9997	-	0.367	1	-	-0.0504	1	-	0.1959	1
A_42_P600031	Vps13d	-	-0.1888	1	-	-0.1605	1	-	0.1479	1	-	0.2293	1	-	0.6152	0.7911	-	-0.077	1	-	0.5031	1	-	0.2796	1
A_42_P600052	Tmem194b	-	0.473	1	-	0.3374	1	-	-0.239	1	-	0.0514	1	-	-0.4228	0.9997	-	0.3927	1	-	-0.7632	1	-	-0.4732	1
A_42_P600215	Abra	-	-1.1293	0.8064	-	-1.8306	0.7917	-	0.0824	1	-	-0.3353	1	-	0.5803	0.8013	-	-2.2731	0.2776	-	-0.0254	1	-	-0.7505	1
A_42_P600642	Ispd	-	-0.4898	1	-	-0.1515	1	-	0.0004	1	-	0.0539	1	-	0.2767	0.9997	-	-0.1672	1	-	0.6348	1	-	0.3317	1
A_42_P600777	Xab2	-	0.0998	1	-	0.107	1	-	0.0006	1	-	0.2002	1	-	0.1424	0.9997	-	0.0378	1	-	0.0765	1	-	-0.0285	1
A_42_P600796	Ccdc53	-	-0.2473	1	-	-0.2412	1	-	-0.0985	1	-	-0.0859	1	-	-0.1501	0.9997	-	-0.2379	1	-	0.0528	1	-	-0.0731	1
A_42_P600870	Triqk	-	-0.915	1	-	-0.5294	1	-	-0.2927	1	-	-0.2574	1	-	-1.2151	0.777	-	-0.2567	1	-	-0.6307	1	-	0.0253	1
A_42_P601014	Cmtm7	-	0.2103	1	-	0.2125	1	-	-0.5067	1	-	-0.3497	1	-	-0.41	0.9739	-	-0.3972	1	-	-0.5638	1	-	-0.5422	1
A_42_P601217	Pick1	-	-0.3091	1	-	-0.0883	1	-	0.0732	1	-	0.1462	1	-	0.0865	0.9997	-	0.0232	1	-	0.3202	1	-	0.2034	1
A_42_P601490	Usp31	-	0.1072	1	-	0.1273	1	-	-0.1249	1	-	0.1648	1	-	-0.2614	0.9997	-	-0.0551	1	-	-0.0088	1	-	-0.0933	1
A_42_P601775	Ubqln2	-	-0.2979	1	-	-0.0316	1	-	-0.0801	1	-	0.0097	1	-	-0.2562	0.9997	-	0.0661	1	-	0.0601	1	-	0.1962	1
A_42_P601802	Crlf2	-	-0.4613	1	-	-0.0579	1	-	-0.3475	1	-	-0.2624	1	-	-0.8369	0.3671	-	-0.1972	1	-	-0.5466	1	-	-0.0386	1
A_42_P601850	Shroom2	-	-0.3238	1	-	-0.3367	1	-	-0.0892	1	-	-0.0258	1	-	-0.6344	0.8807	-	0.0156	1	-	-0.5363	1	-	0.275	1
A_42_P601920	Cpt2	-	-0.2431	1	-	-0.5676	1	-	-0.097	1	-	-0.1226	1	-	0.3213	0.9764	-	-0.3536	1	-	-0.0891	1	-	-0.3063	1
A_42_P602472	Fam216a	-	-0.433	1	-	0.0277	1	-	-0.3122	1	-	-0.2249	1	-	-0.4218	0.9561	-	-0.1967	1	-	0.0734	1	-	0.2655	1
A_42_P602570	Bex1	-	-0.9484	1	-	-0.0412	1	-	-0.7559	1	-	-0.3227	1	-	-0.8446	0.2252	-	-0.6486	1	-	-0.4546	1	-	-0.0366	1
A_42_P602724	Ubd	-	1.0478	1	-	0.5172	1	-	-1.4173	1	-	-1.1764	1	-	-0.7907	0.9997	-	-1.6405	1	-	-0.6655	1	-	-1.0698	1
A_42_P602880	Prkci	-	-0.302	1	-	-0.0611	1	-	-0.2275	1	-	-0.0725	1	-	-0.7006	0.513	-	0.2382	1	-	-0.7409	1	-	-0.1421	1
A_42_P603213	Elfn2-ps1	-	0.2986	1	-	0.079	1	-	-0.6415	1	-	-0.5759	1	-	-0.2184	0.9997	-	-0.7411	1	-	-0.611	1	-	-1.0589	1
A_42_P603461	Isoc1	-	-0.1521	1	-	-0.0111	1	-	0.12	1	-	0.2383	1	-	0.1741	0.9997	-	-0.0166	1	-	0.2375	1	-	0.2054	1
A_42_P603488	Pomp	-	-0.0134	1	-	-0.0748	1	-	-0.0329	1	-	-0.05	1	-	-0.058	0.9997	-	-0.0879	1	-	0.0155	1	-	0.0115	1
A_42_P603536	Arl15	-	0.064	1	-	-0.1776	1	-	0.0589	1	-	0.0328	1	-	-0.1215	0.9997	-	0.0954	1	-	-0.1238	1	-	-0.0184	1
A_42_P603716	Sec23a	-	-0.1102	1	-	-0.1134	1	-	0.1066	1	-	0.0826	1	-	0.2733	0.9997	-	-0.1484	1	-	0.3387	1	-	0.0289	1
A_42_P604033	Eaf2	-	-0.3751	1	-	-0.2639	1	-	-0.5342	1	-	-0.8951	1	-	-0.5739	0.9679	-	-0.7244	1	-	-0.6239	1	-	-0.5976	1
A_42_P604121	Tfg	-	0.0176	1	-	0.0504	1	-	0.0454	1	-	0.2035	1	-	-0.139	0.9997	-	0.089	1	-	0.2531	1	-	0.2621	1
A_42_P604242	Clec2d	-	0.91	1	-	0.4045	1	-	0.523	1	-	0.3305	1	-	0.5617	0.9997	-	0.3358	1	-	0.8337	1	-	0.7004	1
A_42_P604252	Fam117b	-	0.039	1	-	-0.0374	1	-	-0.2341	1	-	-0.0576	1	-	-0.4172	0.9997	-	-0.1335	1	-	-0.3389	1	-	-0.1702	1
A_42_P604331		-	-0.6475	1	-	-0.1815	1	-	-0.5881	1	-	-0.7133	1	-	-0.9319	0.7313	-	-0.0588	1	-	-0.6956	1	-	-0.1857	1
A_42_P604382	Myoz1	-	-0.9014	0.4925	-	-1.048	1	-	0.0494	1	-	-0.1776	1	-	0.3735	0.5302	-	-1.5769	0.1087	-	0.2285	1	-	-0.5052	1
A_42_P604399	Cyp51	-	1.1226	1	-	0.1452	1	-	0.5693	1	-	0.248	1	-	0.6557	0.9232	-	0.4465	1	-	0.1604	1	-	-0.238	1
A_42_P604490	Faim	-	-0.6534	1	-	-0.2885	1	-	-0.3608	1	-	-0.1269	1	-	-0.8505	0.5958	-	-0.3374	1	-	-0.3608	1	-	0.0138	1
A_42_P604900	Cbx7	-	-0.4254	1	-	-0.0302	1	-	-0.0554	1	-	-0.0414	1	-	-0.2527	0.9997	-	0.0233	1	-	-0.0761	1	-	0.1222	1
A_42_P605265	Chek2	-	0.5515	1	-	0.3187	1	-	-0.1923	1	-	0.0664	1	-	0.1604	0.9997	-	0.2224	1	-	-1.0771	1	-	-0.3887	1
A_42_P605294	Ecd	-	0.1734	1	-	-0.0414	1	-	0.151	1	-	0.1045	1	-	-0.0198	0.9997	-	0.0997	1	-	-0.0838	1	-	0.2337	1
A_42_P605409	Tmem141	-	-0.235	1	-	-0.0104	1	-	0.0163	1	-	0.0234	1	-	0.0762	0.9997	-	-0.1192	1	-	0.2061	1	-	0.1433	1
A_42_P605593	Papolg	-	0.1488	1	-	0.1827	1	-	-0.1573	1	-	-0.0832	1	-	-0.3671	0.996	-	-0.06	1	-	-0.272	1	-	-0.1403	1
A_42_P605985	Ddit4	-	0.028	1	-	-0.571	1	-	-0.7304	1	-	-0.6587	1	-	-0.9462	0.059	-	-0.428	1	-	-0.5843	1	-	0.2338	1
A_42_P606073	Acadvl	-	-0.2459	1	-	-0.5924	1	-	-0.1428	1	-	-0.0597	1	-	0.2287	0.9997	-	-0.3476	1	-	-0.1877	1	-	-0.3806	1
A_42_P606126	Mmp13	-	2.0116	0.1404	-	1.3773	1	-	0.1803	1	-	0.9646	1	-	0.5667	0.9971	-	-0.0558	1	-	0.544	1	-	0.0653	1
A_42_P606251	Mrpl13	-	0.0393	1	-	-0.1135	1	-	0.106	1	-	0.0562	1	-	0.196	0.9997	-	-0.039	1	-	0.0681	1	-	-0.1047	1
A_42_P606890	Abi2	-	0.0078	1	-	-0.0204	1	-	-0.0403	1	-	-0.024	1	-	-0.0418	0.9997	-	-0.0672	1	-	-0.0532	1	-	0.003	1
A_42_P606907	Fiz1	-	-0.3108	1	-	-0.1875	1	-	-0.3443	1	-	-0.1426	1	-	-0.4631	0.9874	-	-0.2964	1	-	-0.0944	1	-	-0.1097	1
A_42_P607012	Sde2	-	-0.0945	1	-	-0.0026	1	-	-0.181	1	-	-0.1654	1	-	-0.3898	0.9997	-	-0.0895	1	-	-0.0871	1	-	0.0249	1
A_42_P607026	Lysmd2	-	0.045	1	-	-0.1115	1	-	0.0705	1	-	-0.0224	1	-	-0.0464	0.9997	-	0.14	1	-	0.1188	1	-	0.1786	1
A_42_P607061	Diablo	-	-0.4061	1	-	-0.1593	1	-	-0.4272	1	-	-0.178	1	-	-0.677	0.6601	-	-0.2283	1	-	-0.2931	1	-	0.0521	1
A_42_P607183	Ube2o	-	0.3128	1	-	0.162	1	-	0.4238	1	-	0.2832	1	-	0.4065	0.9195	-	0.0328	1	-	0.3577	1	-	0.3172	1
A_42_P607770	RGD1560065	-	0.1073	1	-	-0.0417	1	-	0.0836	1	-	0.0333	1	-	-0.0861	0.9997	-	-0.1224	1	-	-0.0287	1	-	-0.0677	1
A_42_P607939	Chchd1	-	-0.0285	1	-	-0.0196	1	-	0.0492	1	-	-0.0551	1	-	0.2917	0.9863	-	-0.1757	1	-	0.3642	1	-	-0.0429	1
A_42_P608478	Sult2a2	-	-0.4398	1	-	-0.4141	1	-	-0.311	1	-	-0.2949	1	-	-0.4285	0.9997	-	-0.6648	1	-	-0.188	1	-	0.2876	1
A_42_P608713	Prkcq	-	0.3577	1	-	-0.29	1	-	0.2227	1	-	-0.1678	1	-	0.8179	0.2613	-	-0.7073	1	-	0.4809	1	-	-0.0311	1
A_42_P608759	RGD1306941	-	0.0428	1	-	0.2096	1	-	0.2585	1	-	0.2155	1	-	0.1274	0.9997	-	0.0136	1	-	0.4357	1	-	0.3785	1
A_42_P608768	Bbs12	-	-0.1733	1	-	-0.1332	1	-	-0.0169	1	-	0.1433	1	-	-0.2306	0.9997	-	-0.0737	1	-	0.2694	1	-	0.2358	1
A_42_P608952	Mtmr6	-	-0.0024	1	-	-0.0575	1	-	0.01	1	-	-0.0451	1	-	-0.0227	0.9997	-	-0.0986	1	-	0.0935	1	-	0.0408	1
A_42_P609456	Thap1	-	0.3835	1	-	0.1198	1	-	0.0204	1	-	0.0225	1	-	-0.3912	0.9997	-	0.0498	1	-	-0.0144	1	-	0.0444	1
A_42_P609522	Sigmar1	-	-0.299	1	-	-0.35	1	-	-0.3571	1	-	-0.0344	1	-	-0.6118	0.4411	-	-0.0224	1	-	-0.5565	1	-	-0.0816	1
A_42_P610317	Zfp142	-	0.073	1	-	0.4017	1	-	0.3137	1	-	0.4712	1	-	0.3157	0.9997	-	0.1679	1	-	0.3502	1	-	0.1503	1
A_42_P610788	Ampd3	-	0.7948	1	-	0.8494	1	-	0.5352	1	-	0.5116	1	-	0.6579	0.8099	-	0.6647	1	-	0.5199	1	-	0.0869	1
A_42_P611561	Lin37	-	-0.2273	1	-	0.0121	1	-	-0.1849	1	-	-0.0991	1	-	-0.343	0.9997	-	-0.0932	1	-	-0.1029	1	-	0.0003	1
A_42_P611638	Sp110	-	-0.1713	1	-	0.0657	1	-	-0.5363	1	-	-0.3274	1	-	-0.5785	0.8817	-	-0.3285	1	-	-0.3859	1	-	-0.1578	1
A_42_P612089	Gpr171	-	-0.3462	1	-	-0.3637	1	-	-1.0018	1	-	-0.4812	1	-	-1.0242	0.8259	-	-0.7584	1	-	-0.781	1	-	-0.9486	1
A_42_P612220	Ddx20	-	-0.0491	1	-	0.0451	1	-	-0.3028	1	-	-0.1862	1	-	-0.3436	0.9997	-	-0.2237	1	-	-0.2392	1	-	-0.1031	1
A_42_P612834	Emc6	-	-0.0241	1	-	0.0825	1	-	0.1627	1	-	-0.0157	1	-	0.3226	0.9647	-	-0.0866	1	-	0.3474	1	-	0.0712	1
A_42_P612939	Tmem119	-	0.106	1	-	-0.6265	1	-	-0.4242	1	-	-0.1502	1	-	-0.2536	0.9997	-	0.1814	1	-	-0.4768	1	-	-0.7054	1
A_42_P612977	Cyb561	-	-1.182	0.8982	-	-0.4212	1	-	-0.6663	1	-	-0.3861	1	-	-1.3953	0.1345	-	0.0546	1	-	-0.888	1	-	0.0571	1
A_42_P613024		-	-0.3155	1	-	-0.1155	1	-	-0.4079	1	-	-0.2797	1	-	-0.3198	0.9997	-	-0.4202	1	-	-0.16	1	-	-0.2382	1
A_42_P613321	Mrpl54	-	-0.1565	1	-	-0.1395	1	-	0.0122	1	-	-0.0597	1	-	0.1408	0.9997	-	-0.1599	1	-	0.1773	1	-	0.1108	1
A_42_P614175	Gal	-	0.0478	1	-	0.1322	1	-	-0.76	1	-	-0.3219	1	-	-1.9148	0.2042	-	-0.7366	1	-	-0.584	1	-	-0.5336	1
A_42_P614547	Ep400	-	0.0597	1	-	0.2118	1	-	0.0534	1	-	0.2184	1	-	-0.0388	0.9997	-	0.0597	1	-	0.0599	1	-	0.0207	1
A_42_P614692	Oplah	-	-0.1534	1	-	-0.2137	1	-	-0.017	1	-	0.2091	1	-	0.1697	0.9997	-	0.051	1	-	-0.0019	1	-	0.0098	1
A_42_P614837	Smarca5	-	0.0296	1	-	0.0673	1	-	-0.024	1	-	-0.1121	1	-	-0.1921	0.9997	-	0.009	1	-	0.0369	1	-	0.0253	1
A_42_P614965	Rwdd2b	-	0.0837	1	-	0.0297	1	-	0.062	1	-	0.1914	1	-	0.0998	0.9997	-	0.0229	1	-	0.0923	1	-	0.0415	1
A_42_P614984	Ucp1	-	-1.9801	0.5786	-	-1.5892	1	-	-2.9027	0.189	-	1.2365	1	-	-2.6166	0.1257	-	-2.1145	0.7032	-	-1.7534	0.7849	-	0.288	1
A_42_P615837	Ckmt2	-	-0.336	1	-	-1.4632	1	-	0.3894	1	-	-0.3252	1	-	0.6886	0.2253	-	-2.1956	0.6395	-	0.2305	1	-	-1.0943	0.9682
A_42_P615851	LOC102554586	-	0.4481	1	-	0.0787	1	-	-0.2237	1	-	0.0092	1	-	-0.2057	0.9997	-	0.4928	1	-	-0.8908	0.7073	-	-0.5086	1
A_42_P616287	C1r	-	0.1244	1	-	-0.3375	1	-	0.0076	1	-	0.052	1	-	0.2597	0.9997	-	0.1421	1	-	0.2533	1	-	-0.0982	1
A_42_P616351	Slmo2	-	0.0041	1	-	-0.1571	1	-	0.1843	1	-	-0.0861	1	-	0.1565	0.9997	-	-0.1897	1	-	0.2086	1	-	0.0086	1
A_42_P616485	RGD1563888	-	0.895	1	-	0.023	1	-	0.0651	1	-	-0.0445	1	-	0.0592	0.9997	-	-0.1541	1	-	-0.5584	1	-	-0.9129	1
A_42_P617230	Pus1	-	0.3608	1	-	0.0585	1	-	0.1479	1	-	0.0846	1	-	0.0834	0.9997	-	0.2125	1	-	0.0279	1	-	0.1245	1
A_42_P617310	Tbc1d21	-	0.0249	1	-	0.1663	1	-	-0.1709	1	-	-0.2375	1	-	-0.0172	0.9997	-	-0.0851	1	-	-0.1651	1	-	0.5252	1
A_42_P617534	LOC678772	-	-0.2503	1	-	-0.2317	1	-	-0.0841	1	-	-0.134	1	-	-0.1916	0.9997	-	-0.2878	1	-	0.1858	1	-	0.054	1
A_42_P618145	Ppip5k1	-	-0.0154	1	-	-0.2873	1	-	0.1685	1	-	0.2314	1	-	0.1817	0.9997	-	0.0203	1	-	-0.0334	1	-	-0.1717	1
A_42_P618185	Lrrc28	-	0.7504	1	-	0.2208	1	-	0.5524	1	-	0.1704	1	-	0.6187	0.5682	-	0.2675	1	-	0.3693	1	-	-0.0609	1
A_42_P618217	Fgf21	-	-0.6021	1	-	-0.3149	1	-	-0.0884	1	-	-0.4336	1	-	-0.9347	0.8899	-	-0.2066	1	-	-0.8289	1	-	0.0513	1
A_42_P618256	Tmem5	-	-0.1199	1	-	0.0084	1	-	0.1183	1	-	-0.0994	1	-	0.0871	0.9997	-	-0.1265	1	-	0.3253	1	-	0.2975	1
A_42_P618274	Tm9sf1	-	-0.1501	1	-	0.2958	1	-	-0.1403	1	-	0.2483	1	-	-0.1222	0.9997	-	0.2454	1	-	0.0575	1	-	0.2875	1
A_42_P618538	Lta4h	-	0.0795	1	-	0.0876	1	-	-0.0248	1	-	0.1229	1	-	-0.0649	0.9997	-	0.0655	1	-	0.0017	1	-	0.1039	1
A_42_P619008	Osbpl2	-	0.1455	1	-	-0.1309	1	-	0.033	1	-	-0.2877	1	-	-0.243	0.9997	-	-0.0509	1	-	-0.2242	1	-	-0.09	1
A_42_P619110	Eaf1	-	0.2348	1	-	0.3728	1	-	0.0009	1	-	0.0073	1	-	-0.3265	0.9997	-	0.3136	1	-	-0.1753	1	-	0.1648	1
A_42_P619114	Dnajc22	-	-1.1039	0.7834	-	-0.414	1	-	-0.4537	1	-	0.1508	1	-	-0.8132	0.5504	-	-0.1608	1	-	-0.0946	1	-	0.3259	1
A_42_P619308	Mrps18a	-	-0.1038	1	-	-0.2844	1	-	-0.0747	1	-	-0.0628	1	-	0.0863	0.9997	-	-0.2336	1	-	0.0732	1	-	-0.1198	1
A_42_P619806		-	-0.4313	1	-	0.8711	1	-	0.6072	1	-	-0.1457	1	-	0.0306	0.9997	-	0.0068	1	-	1.0494	1	-	0.8902	1
A_42_P619844	Capn7	-	-0.1245	1	-	0.1152	1	-	-0.1036	1	-	0.073	1	-	-0.2461	0.9997	-	0.1207	1	-	0.0068	1	-	0.1864	1
A_42_P619926	Sema3c	-	-0.1422	1	-	-0.2409	1	-	0.2171	1	-	0.0473	1	-	0.2086	0.9997	-	-0.1015	1	-	0.3874	1	-	-0.1064	1
A_42_P619957	Nup107	-	0.2144	1	-	0.2301	1	-	-0.1646	1	-	-0.1635	1	-	-0.0531	0.9997	-	0.0469	1	-	-0.056	1	-	-0.0334	1
A_42_P619996	Sf3b1	-	-0.4836	1	-	-0.1318	1	-	-0.0902	1	-	-0.2051	1	-	-0.3778	0.9745	-	-0.4785	1	-	0.1151	1	-	-0.0033	1
A_42_P620006	Wfdc1	-	-0.2517	1	-	-0.8276	1	-	0.2495	1	-	0.0982	1	-	0.6807	0.5786	-	-0.1886	1	-	0.1225	1	-	-0.4433	1
A_42_P620042	Gsk3b	-	0.0963	1	-	-0.0367	1	-	0.1141	1	-	0.045	1	-	0.0968	0.9997	-	0.0365	1	-	0.1255	1	-	0.0735	1
A_42_P620197	Get4	-	-0.2902	1	-	0.0084	1	-	-0.1591	1	-	0.1885	1	-	-0.2	0.9997	-	0.07	1	-	0.0927	1	-	0.1657	1
A_42_P620285	Stk25	-	-0.3662	1	-	-0.296	1	-	-0.3012	1	-	-0.1554	1	-	-0.3192	0.9997	-	-0.1328	1	-	-0.1664	1	-	-0.0467	1
A_42_P620591	Arpc3	-	-0.0462	1	-	0.0563	1	-	-0.2881	1	-	-0.1646	1	-	-0.6439	0.4033	-	0.1082	1	-	-0.5227	1	-	-0.1594	1
A_42_P620762	Atf4	-	0.0118	1	-	-0.0392	1	-	-0.04	1	-	0.2304	1	-	0.1562	0.9997	-	0.004	1	-	0.1647	1	-	0.0656	1
A_42_P620907	Ndufb3	-	-0.1823	1	-	-0.1927	1	-	0.1203	1	-	0.0439	1	-	0.3208	0.6043	-	-0.1136	1	-	0.1212	1	-	-0.1526	1
A_42_P620921	RGD1562747	-	-0.2138	1	-	-0.0448	1	-	-0.0632	1	-	0.1156	1	-	0.0427	0.9997	-	0.0091	1	-	0.2657	1	-	0.3153	1
A_42_P621514	LOC100365995	-	0.1795	1	-	-0.0091	1	-	-0.1645	1	-	0.0766	1	-	-0.1816	0.9997	-	-0.082	1	-	0.1638	1	-	-0.2207	1
A_42_P621628	Fam63a	-	-0.0357	1	-	0.1321	1	-	0.2623	1	-	0.08	1	-	0.0277	0.9997	-	0.1825	1	-	0.118	1	-	0.1821	1
A_42_P621872	Gcgr	-	-1.6276	0.8068	-	-1.0506	1	-	-0.7038	1	-	0.1231	1	-	-0.6972	0.9954	-	-0.9409	1	-	-1.0258	1	-	-0.2977	1
A_42_P622436	Tuba1a	-	-0.0785	1	-	-0.243	1	-	-0.1911	1	-	-0.2639	1	-	-0.3384	0.9322	-	-0.1672	1	-	-0.2208	1	-	-0.3936	1
A_42_P622661	Nmrk1	-	-0.2668	1	-	-0.2287	1	-	-0.1654	1	-	-0.0763	1	-	-0.3312	0.9997	-	-0.1885	1	-	0.1058	1	-	0.1955	1
A_42_P622681	Prkar2b	-	-1.0712	1	-	-0.8728	1	-	-1.291	1	-	-0.7096	1	-	-1.1272	0.3377	-	-1.6463	0.337	-	-0.7753	1	-	-0.8209	1
A_42_P622913	Psenen	-	-0.318	1	-	-0.1617	1	-	-0.1104	1	-	-0.2077	1	-	-0.1749	0.9997	-	-0.2228	1	-	0.021	1	-	0.0606	1
A_42_P623151	Dync1li2	-	-0.2407	1	-	-0.0962	1	-	-0.0595	1	-	0.0768	1	-	-0.0702	0.9997	-	-0.0198	1	-	0.0001	1	-	-0.0195	1
A_42_P623374	Tnrc6b	-	0.1241	1	-	-0.0904	1	-	0.0262	1	-	-0.0305	1	-	-0.0188	0.9997	-	-0.0635	1	-	0.0616	1	-	-0.0073	1
A_42_P623662	Efhc1	-	0.0607	1	-	-0.0596	1	-	0.0492	1	-	-0.2953	1	-	0.6092	0.9909	-	0.1201	1	-	0.1445	1	-	-0.09	1
A_42_P623688	Gatm	-	0.0383	1	-	-0.2167	1	-	0.0064	1	-	-0.424	1	-	-0.0353	0.9997	-	-0.3164	1	-	0.5238	1	-	-0.1542	1
A_42_P623733	LOC501110	-	-1.0005	1	-	-0.4823	1	-	-0.5976	1	-	-0.4171	1	-	-0.7374	0.5816	-	-0.4797	1	-	-0.3079	1	-	-0.1413	1
A_42_P623839	Ttc39b	-	0.0575	1	-	-0.2681	1	-	0.2344	1	-	0.0634	1	-	-0.1525	0.9997	-	0.1487	1	-	0.0181	1	-	-0.2594	1
A_42_P623913	Sox18	-	-0.067	1	-	-0.0307	1	-	0.2655	1	-	0.4959	1	-	0.4105	0.9839	-	0.3303	1	-	0.1234	1	-	0.2707	1
A_42_P624092	LOC100910318	-	-0.4868	1	-	-0.2871	1	-	-0.3611	1	-	-0.2306	1	-	-0.6076	0.3251	-	-0.2321	1	-	-0.1125	1	-	0.0939	1
A_42_P624195	Gsta1	-	-1.0234	0.5318	-	-0.7154	1	-	-0.7066	1	-	-0.0214	1	-	-1.0315	0.0759	-	-0.2812	1	-	-0.8591	0.9217	-	0.1353	1
A_42_P624333	Akr7a2	-	0.0187	1	-	-0.0856	1	-	0.0973	1	-	0.1204	1	-	0.1241	0.9997	-	0.0042	1	-	-0.0141	1	-	-0.1653	1
A_42_P624382	Cdipt	-	-0.1186	1	-	0.0528	1	-	-0.1997	1	-	-0.1171	1	-	-0.4981	0.6011	-	0.008	1	-	-0.3569	1	-	0.1031	1
A_42_P624403	Fdx1	-	-0.1163	1	-	-0.2001	1	-	0.085	1	-	0.007	1	-	0.2344	0.9997	-	-0.1429	1	-	0.1964	1	-	-0.068	1
A_42_P624493	Cacfd1	-	-2.0388	0.0972	-	-1.0944	1	-	-1.242	1	-	-0.8571	1	-	-1.867	0.0388	-	-0.5013	1	-	-0.8397	1	-	0.2262	1
A_42_P624717	Kdm3b	-	-0.1753	1	-	0.213	1	-	-0.0513	1	-	-0.1401	1	-	-0.2374	0.9997	-	-0.0676	1	-	0.0511	1	-	0.1176	1
A_42_P624726	Cant1	-	-0.3753	1	-	-0.0684	1	-	-0.2319	1	-	-0.0958	1	-	-0.4607	0.5987	-	-0.0291	1	-	-0.3389	1	-	0.0539	1
A_42_P624905	Map7d2	-	0.0138	1	-	-0.1102	1	-	-0.3071	1	-	0.2657	1	-	-0.4139	0.9997	-	0.0748	1	-	-0.0922	1	-	0.0307	1
A_42_P625147	Pglyrp1	-	-0.2934	1	-	-0.208	1	-	-0.0545	1	-	-0.1809	1	-	-0.4529	0.9997	-	-0.0682	1	-	-0.184	1	-	0.2046	1
A_42_P625157	Zfp503	-	-0.2865	1	-	-0.4959	1	-	-0.0165	1	-	-0.444	1	-	0.226	0.9997	-	-0.4437	1	-	0.2166	1	-	0.2723	1
A_42_P625263	Epb41l4a	-	-0.1251	1	-	-0.0265	1	-	0.023	1	-	-0.3211	1	-	-0.4367	0.9863	-	0.1161	1	-	-1.2879	0.6858	-	-0.1427	1
A_42_P625419	Filip1l	-	0.096	1	-	-0.3789	1	-	0.3988	1	-	0.0619	1	-	0.7407	0.5345	-	-0.1457	1	-	0.5502	1	-	-0.1391	1
A_42_P625531	Extl1	-	0.5923	1	-	-0.1801	1	-	0.4618	1	-	0.0967	1	-	0.832	0.8974	-	-0.0528	1	-	0.2852	1	-	-0.471	1
A_42_P625546	Ctnnbl1	-	0.2505	1	-	0.0247	1	-	0.0729	1	-	0.0914	1	-	0.0177	0.9997	-	0.0231	1	-	0.0491	1	-	-0.0497	1
A_42_P625713	Klhl23	-	-0.2701	1	-	-0.1042	1	-	0.035	1	-	0.0025	1	-	0.5003	0.5841	-	-0.17	1	-	0.469	1	-	0.0073	1
A_42_P625922	Drd2	-	-0.3492	1	-	-0.42	1	-	-0.1305	1	-	-0.5849	1	-	-0.1424	0.9997	-	-0.6624	1	-	-0.8734	1	-	-0.4923	1
A_42_P626023	Cenpj	-	-0.4827	1	-	-0.1151	1	-	-0.4434	1	-	-0.3365	1	-	-0.7992	0.5117	-	-0.4149	1	-	-0.4453	1	-	0.0308	1
A_42_P626033	Glrx3	-	0.0513	1	-	-0.0821	1	-	0.0512	1	-	-0.0977	1	-	-0.1096	0.9997	-	-0.01	1	-	0.1327	1	-	0.1614	1
A_42_P626104	Fbxw11	-	-0.2489	1	-	-0.1308	1	-	0.0825	1	-	-0.1649	1	-	0.0082	0.9997	-	-0.1855	1	-	0.1314	1	-	0.122	1
A_42_P626433	Scara5	-	0.3891	1	-	-0.5191	1	-	0.267	1	-	0.213	1	-	0.7475	0.3829	-	0.3067	1	-	-0.0292	1	-	-0.6204	1
A_42_P626447	Csdc2	-	0.1155	1	-	0.0911	1	-	-0.7282	1	-	-0.6561	1	-	-0.9685	0.9097	-	0.1511	1	-	-0.7761	1	-	-0.3724	1
A_42_P626467	Ppp3r2	-	0.0203	1	-	0.3232	1	-	-0.0796	1	-	-0.0152	1	-	0.1172	0.9997	-	0.5423	1	-	0.272	1	-	0.774	1
A_42_P626851	Cpne3	-	-0.4015	1	-	-0.3048	1	-	-0.0575	1	-	-0.0938	1	-	-0.4104	0.9863	-	-0.0283	1	-	-0.3127	1	-	-0.1212	1
A_42_P626942	Mcfd2	-	-0.3349	1	-	0.1022	1	-	0.1283	1	-	0.1116	1	-	0.0648	0.9997	-	0.0649	1	-	0.4328	1	-	0.378	1
A_42_P627219	Rab18	-	-0.2267	1	-	-0.0677	1	-	-0.0723	1	-	0.0249	1	-	-0.2153	0.9997	-	-0.0561	1	-	0.0893	1	-	0.1372	1
A_42_P627330	Mrps35	-	-0.1327	1	-	-0.288	1	-	0.1609	1	-	-0.0001	1	-	0.1865	0.9997	-	-0.1292	1	-	0.2325	1	-	-0.0468	1
A_42_P627394	Adam10	-	-0.5863	1	-	-0.1064	1	-	-0.2646	1	-	-0.3676	1	-	-0.5849	0.7837	-	-0.2205	1	-	-0.3389	1	-	0.0369	1
A_42_P627436	Slco1b2	-	-0.1863	1	-	-0.2583	1	-	-0.3514	1	-	0.758	1	-	0.2227	0.9997	-	-0.3035	1	-	0.1379	1	-	0.0008	1
A_42_P627572	Mdc1	-	0.0875	1	-	0.1061	1	-	-0.4925	1	-	-0.2927	1	-	-0.4749	0.9229	-	0.0433	1	-	-1.0759	0.8221	-	-0.4403	1
A_42_P627950	Myo6	-	0.1847	1	-	-0.1079	1	-	-0.0065	1	-	0.0813	1	-	-0.1289	0.9997	-	0.5441	1	-	-0.3814	1	-	-0.0258	1
A_42_P628098	Lrrc38	-	0.2225	1	-	0.227	1	-	0.5277	1	-	0.1041	1	-	0.8551	0.892	-	-0.026	1	-	0.8939	1	-	0.7441	1
A_42_P628764	Malsu1	-	-0.3574	1	-	-0.1532	1	-	-0.0011	1	-	-0.1645	1	-	-0.2126	0.9997	-	-0.152	1	-	0.0264	1	-	0.1079	1
A_42_P628839	Ano6	-	0.3574	1	-	0.1852	1	-	0.3523	1	-	-0.0622	1	-	0.4972	0.8717	-	-0.1523	1	-	0.4869	1	-	-0.0327	1
A_42_P628981	Prss23	-	-0.2066	1	-	-0.3082	1	-	-0.0541	1	-	-0.0517	1	-	0.1488	0.9997	-	-0.0063	1	-	0.3364	1	-	-0.0022	1
A_42_P629062	Crlf3	-	0.4409	1	-	0.0042	1	-	-0.3842	1	-	-0.4699	1	-	-0.554	0.9997	-	-0.2871	1	-	-0.2674	1	-	-0.3274	1
A_42_P629321	Wisp2	-	-0.1225	1	-	-0.4514	1	-	-0.045	1	-	-0.0717	1	-	0.1221	0.9997	-	0.4677	1	-	-0.1987	1	-	-0.2179	1
A_42_P629370	Klf15	-	-0.5218	1	-	-0.5639	1	-	-0.1743	1	-	-0.3703	1	-	0.2049	0.9997	-	-0.3267	1	-	0.3008	1	-	0.4226	1
A_42_P629394	Smc1a	-	-0.0148	1	-	-0.0432	1	-	-0.2078	1	-	-0.1974	1	-	-0.4296	0.9274	-	-0.1205	1	-	-0.2944	1	-	-0.0738	1
A_42_P629500	Eif2ak3	-	-0.4069	1	-	0.1001	1	-	-0.1807	1	-	-0.1547	1	-	-0.7141	0.5218	-	0.0286	1	-	-0.3869	1	-	0.1939	1
A_42_P629599		-	0.101	1	-	-0.1496	1	-	-0.0332	1	-	0.0619	1	-	-0.0021	0.9999	-	-0.2086	1	-	0.1124	1	-	-0.104	1
A_42_P630230	Ctnnd2	-	-2.6783	0.1763	-	-0.7005	1	-	-1.1408	1	-	-0.6177	1	-	-2.3423	0.1869	-	-0.6568	1	-	-1.6261	1	-	-0.3402	1
A_42_P630249	Ctcf	-	0.1498	1	-	0.1549	1	-	-0.1264	1	-	-0.2108	1	-	-0.2318	0.9997	-	-0.1591	1	-	-0.1164	1	-	-0.1042	1
A_42_P630269	Rbm38	-	0.5029	1	-	-0.5053	1	-	0.3733	1	-	-0.1843	1	-	1.0362	0.1058	-	-0.7057	1	-	0.5866	1	-	-0.2607	1
A_42_P630463	Abcb9	-	-0.2174	1	-	-0.2356	1	-	0.1329	1	-	-0.0729	1	-	0.224	0.9997	-	-0.2279	1	-	0.3495	1	-	-0.1066	1
A_42_P630562	Polr2h	-	0.2432	1	-	0.078	1	-	-0.0184	1	-	-0.0519	1	-	-0.0674	0.9997	-	0.0046	1	-	0.1007	1	-	0.0631	1
A_42_P630572	Cpne8	-	0.0049	1	-	0.1021	1	-	0.2477	1	-	-0.0907	1	-	-0.1173	0.9997	-	0.0987	1	-	0.1542	1	-	-0.0189	1
A_42_P630663	Mzt2b	-	0.0849	1	-	-0.0058	1	-	0.0895	1	-	0.1419	1	-	-0.1424	0.9997	-	-0.0479	1	-	0.1669	1	-	0.1867	1
A_42_P630710	Mtif2	-	0.0004	1	-	-0.2593	1	-	0.0239	1	-	-0.0395	1	-	0.2111	0.9997	-	-0.2163	1	-	0.1497	1	-	0.0033	1
A_42_P631184	Ntrk2	-	-0.4094	1	-	-0.3188	1	-	0.1695	1	-	-0.134	1	-	-0.0582	0.9997	-	-0.0283	1	-	-0.1085	1	-	-0.3496	1
A_42_P631493	Ybx3	-	-0.1059	1	-	-0.0931	1	-	0.5677	1	-	0.0322	1	-	0.763	0.1294	-	-0.2835	1	-	0.5382	1	-	0.1482	1
A_42_P631818	Lect1	-	1.7981	0.8861	-	-1.7908	1	-	-0.3418	1	-	-0.1637	1	-	0.9104	0.9411	-	-0.0316	1	-	-0.3061	1	-	-2.5917	0.168
A_42_P632107	Atxn7l2	-	0.1522	1	-	0.0907	1	-	0.0915	1	-	0.031	1	-	-0.0795	0.9997	-	-0.124	1	-	0.258	1	-	0.0351	1
A_42_P632305	Fkbp3	-	0.1005	1	-	-0.0888	1	-	0.3403	1	-	0.0739	1	-	0.5862	0.3798	-	-0.1796	1	-	0.4752	1	-	-0.1137	1
A_42_P632328	Kctd3	-	-0.0548	1	-	0.3194	1	-	0.0262	1	-	0.0246	1	-	-0.2696	0.9997	-	0.1561	1	-	-0.046	1	-	0.3026	1
A_42_P632469	Tox3	-	-1.2981	0.9644	-	-0.2804	1	-	-0.3623	1	-	-0.4913	1	-	-1.6241	0.2058	-	-0.2999	1	-	-0.083	1	-	0.0637	1
A_42_P632498	Taf1c	-	-0.2656	1	-	0.0709	1	-	-0.3568	1	-	-0.0948	1	-	-0.537	0.549	-	-0.2308	1	-	-0.4288	1	-	-0.0471	1
A_42_P633046	Atf1	-	0.1192	1	-	0.0745	1	-	0.0087	1	-	0.0644	1	-	0.1069	0.9997	-	0.0009	1	-	0.1866	1	-	0.001	1
A_42_P633412	Atxn7l3b	-	-0.2777	1	-	0.0553	1	-	-0.31	1	-	-0.2717	1	-	-0.6409	0.9097	-	-0.0145	1	-	-0.4949	1	-	-0.0055	1
A_42_P633463	Ip6k1	-	0.1612	1	-	0.0114	1	-	0.0786	1	-	-0.1918	1	-	-0.0926	0.9997	-	-0.1695	1	-	0.0645	1	-	-0.0617	1
A_42_P633797	Dpep2	-	-1.8347	0.2231	-	-0.8091	1	-	-1.1561	1	-	-0.7294	1	-	-2.066	0.014	-	-0.5333	1	-	-0.8167	1	-	0.2006	1
A_42_P633840	Ttll1	-	0.0185	1	-	0.2268	1	-	-0.2391	1	-	0.0662	1	-	-0.8726	0.944	-	0.0113	1	-	-0.3526	1	-	0.0362	1
A_42_P633958	Col4a2	-	-0.5721	1	-	-0.2941	1	-	-0.2046	1	-	0.0771	1	-	-0.1465	0.9997	-	-0.1473	1	-	0.0964	1	-	-0.0135	1
A_42_P634040	Nif3l1	-	0.0314	1	-	-0.0604	1	-	-0.0514	1	-	0.2234	1	-	-0.0704	0.9997	-	-0.0398	1	-	-0.0074	1	-	0.1963	1
A_42_P634156	Mipol1	-	-0.1404	1	-	0.1183	1	-	0.0325	1	-	0.056	1	-	-0.1904	0.9997	-	0.0002	1	-	-0.0989	1	-	0.2454	1
A_42_P634910	Rab4b	-	-0.0956	1	-	0.022	1	-	-0.4094	1	-	-0.147	1	-	-0.4774	0.9167	-	-0.1075	1	-	-0.3485	1	-	-0.1677	1
A_42_P635228	Depdc1b	-	1.3663	1	-	0.0242	1	-	-0.9439	1	-	-0.4914	1	-	-0.8703	0.9503	-	-0.121	1	-	-1.7177	0.7253	-	-1.5659	1
A_42_P635396	Elmod2	-	-0.1444	1	-	0.1294	1	-	-0.0062	1	-	0.1379	1	-	-0.3389	0.9954	-	0.2579	1	-	0.0976	1	-	0.2427	1
A_42_P635467	Rcl1	-	0.0758	1	-	0.1863	1	-	0.0526	1	-	0.2546	1	-	0.0569	0.9997	-	0.3441	1	-	0.1872	1	-	0.1251	1
A_42_P635611	Cd5l	-	0.3046	1	-	0.2576	1	-	-0.5175	1	-	-0.278	1	-	0.634	0.9425	-	-0.6704	1	-	-0.6133	1	-	-0.2881	1
A_42_P635760	Pcbp1	-	-0.0094	1	-	-0.0651	1	-	-0.1055	1	-	0.0177	1	-	-0.1214	0.9997	-	-0.0467	1	-	-0.0087	1	-	0.0665	1
A_42_P636189	Rps6ka6	-	-0.4263	1	-	0.0848	1	-	-0.4954	1	-	0.133	1	-	-0.9107	0.8079	-	0.7192	1	-	-1.6192	0.3664	-	-0.142	1
A_42_P636400	Akr1c14	-	-0.7599	1	-	-0.7876	1	-	-0.2358	1	-	-0.2848	1	-	0.0109	0.9997	-	-0.5284	1	-	0.3474	1	-	-0.0784	1
A_42_P636627	Cartpt	-	-0.0529	1	-	0.2756	1	-	0.0118	1	-	0.1139	1	-	0.3387	0.9997	-	0.4315	1	-	0.4031	1	-	-0.1154	1
A_42_P636651	Ppt1	-	-0.3145	1	-	-0.1813	1	-	-0.4103	1	-	-0.2358	1	-	-0.6736	0.5945	-	-0.1607	1	-	-0.4724	1	-	-0.0489	1
A_42_P636761	Gzmm	-	-0.253	1	-	0.8853	1	-	0.2634	1	-	-0.0121	1	-	-1.2917	0.2904	-	-0.8428	1	-	0.5615	1	-	1.186	0.7055
A_42_P636879	G4	-	0.149	1	-	-0.2055	1	-	0.0854	1	-	0.1225	1	-	0.1217	0.9997	-	0.0194	1	-	-0.0562	1	-	-0.0907	1
A_42_P636963	Zfp46	-	-0.534	1	-	-0.1269	1	-	-0.2201	1	-	0.1351	1	-	-0.39	0.8368	-	-0.0062	1	-	-0.1926	1	-	-0.106	1
A_42_P637122	Sertad4	-	0.8962	1	-	0.1247	1	-	0.3922	1	-	0.5259	1	-	0.727	0.8249	-	0.623	1	-	-0.0726	1	-	-0.5882	1
A_42_P637189	Apln	-	-0.4394	1	-	-1.0778	1	-	0.1231	1	-	0.0454	1	-	0.6078	0.9997	-	-0.1159	1	-	0.1509	1	-	-0.1797	1
A_42_P637279	Foxa2	-	-2.1658	0.1989	-	-0.7119	1	-	-0.3135	1	-	-0.9241	1	-	-2.2481	0.0831	-	-0.0166	1	-	-1.8262	0.5391	-	0.276	1
A_42_P637618	Fopnl	-	0.101	1	-	-0.0231	1	-	0.0256	1	-	0.0263	1	-	0.14	0.9997	-	-0.0335	1	-	0.2556	1	-	0.1005	1
A_42_P638181	Serinc5	-	-0.0694	1	-	-0.1805	1	-	0.1328	1	-	-0.0371	1	-	-0.1098	0.9997	-	0.1774	1	-	-0.1908	1	-	-0.0787	1
A_42_P638494	Nppb	-	-0.0817	1	-	-0.4682	1	-	-1.0885	1	-	-1.14	1	-	-0.5881	0.9997	-	-1.4592	1	-	-1.3227	1	-	-0.7373	1
A_42_P638620	Lcn2	-	-0.6794	1	-	-0.1562	1	-	0.5181	1	-	-0.6295	1	-	-0.3766	0.9493	-	-0.433	1	-	-0.3923	1	-	-0.3031	1
A_42_P639027	Mmp14	-	0.203	1	-	0.316	1	-	0.1846	1	-	0.3292	1	-	0.3423	0.9997	-	0.4407	1	-	-0.0092	1	-	0.0872	1
A_42_P639174	Zfp282	-	0.0653	1	-	0.0852	1	-	-0.0241	1	-	-0.0818	1	-	0.0175	0.9997	-	-0.0186	1	-	0.0909	1	-	0.0823	1
A_42_P640277	Enc1	-	-0.7214	1	-	-0.604	1	-	-0.6983	1	-	-0.5536	1	-	-0.897	0.4835	-	-0.6406	1	-	-0.5202	1	-	0.4182	1
A_42_P640679	Odf1	-	-0.1576	1	-	0.2986	1	-	-0.1518	1	-	0.0098	1	-	1.5191	0.4836	-	0.1111	1	-	0.4302	1	-	0.1082	1
A_42_P640700	Tmem176a	-	-0.3209	1	-	0.1108	1	-	-0.2439	1	-	-0.2363	1	-	-0.4944	0.85	-	-0.0788	1	-	-0.1508	1	-	0.1272	1
A_42_P640992	Cep250	-	-0.1356	1	-	-0.0043	1	-	-0.1405	1	-	-0.1528	1	-	-0.3136	0.9689	-	-0.097	1	-	-0.1944	1	-	-0.0371	1
A_42_P641004	Il1a	-	1.8938	0.416	-	0.1241	1	-	-0.0199	1	-	0.774	1	-	1.5275	0.4718	-	0.6729	1	-	-1.0219	1	-	-1.34	1
A_42_P641107	Rpa2	-	0.1471	1	-	-0.0732	1	-	-0.3631	1	-	-0.2336	1	-	-0.3005	0.9997	-	-0.2533	1	-	-0.1411	1	-	-0.2588	1
A_42_P641234	Snrpa	-	0.4703	1	-	0.1271	1	-	-0.2358	1	-	-0.0866	1	-	-0.3749	0.9997	-	0.0458	1	-	-0.1252	1	-	0.0205	1
A_42_P641393	Cdca5	-	0.8681	1	-	0.2355	1	-	-0.2133	1	-	-0.0891	1	-	-0.4993	0.9997	-	-0.1693	1	-	-0.3572	1	-	-0.3256	1
A_42_P641517	Mcpt1l1	-	-0.7902	1	-	-0.4929	1	-	-0.5812	1	-	-0.023	1	-	-0.3047	0.9997	-	-0.5364	1	-	0.1177	1	-	-0.5238	1
A_42_P641870	Tmem55a	-	-0.0321	1	-	0.1034	1	-	0.2801	1	-	0.2036	1	-	0.2316	0.9997	-	0.0502	1	-	0.4795	1	-	0.4353	1
A_42_P641962	Pcsk6	-	0.3366	1	-	-0.4162	1	-	0.6396	1	-	0.0238	1	-	0.8461	0.2749	-	-0.0486	1	-	0.4773	1	-	-0.622	1
A_42_P642026	Tmem147	-	-0.0182	1	-	-0.0688	1	-	0.0651	1	-	0.0117	1	-	0.2233	0.9997	-	-0.0785	1	-	0.2949	1	-	0.1478	1
A_42_P642507	Akap17a	-	-0.0398	1	-	-0.111	1	-	-0.1849	1	-	0.0379	1	-	-0.1482	0.9997	-	-0.1175	1	-	-0.1511	1	-	-0.1211	1
A_42_P642575	Agmat	-	0.9436	1	-	0.1455	1	-	0.1955	1	-	-0.0432	1	-	0.2818	0.9997	-	0.4213	1	-	0.409	1	-	-0.3133	1
A_42_P642724	Uhrf2	-	-0.1684	1	-	-0.1598	1	-	-0.2883	1	-	-0.2561	1	-	-0.5053	0.9997	-	-0.2651	1	-	-0.303	1	-	-0.1454	1
A_42_P642743	Fh	-	-0.1814	1	-	-0.4841	1	-	0.216	1	-	-0.1064	1	-	0.3981	0.8537	-	-0.3818	1	-	0.1391	1	-	-0.3021	1
A_42_P642757	Pard3	-	0.6201	1	-	0.2468	1	-	0.5465	1	-	0.4035	1	-	0.6227	0.5318	-	0.2944	1	-	0.1622	1	-	-0.0036	1
A_42_P643272	Gemin2	-	-0.0323	1	-	-0.1323	1	-	-0.0843	1	-	-0.0611	1	-	-0.0521	0.9997	-	-0.1382	1	-	0.0432	1	-	-0.0405	1
A_42_P643574	Aaas	-	0.2886	1	-	0.242	1	-	-0.1481	1	-	-0.0395	1	-	-0.7566	0.5642	-	-0.0233	1	-	-0.1921	1	-	-0.0381	1
A_42_P644209	Zfp14	-	-0.53	1	-	-0.1578	1	-	-0.3794	1	-	-0.0442	1	-	-0.4079	0.9997	-	-0.6402	1	-	-0.2346	1	-	-0.1046	1
A_42_P644278	Bloc1s2	-	0.0817	1	-	0.2951	1	-	0.1003	1	-	-0.0295	1	-	0.173	0.9997	-	0.1321	1	-	0.3899	1	-	0.3139	1
A_42_P644551	Wdr70	-	0.2039	1	-	0.0773	1	-	0.0227	1	-	0.2195	1	-	0.0232	0.9997	-	0.0432	1	-	0.2486	1	-	0.1151	1
A_42_P644717	Osbp	-	0.2221	1	-	0.036	1	-	0.2355	1	-	0.382	1	-	0.0092	0.9997	-	0.2629	1	-	0.3407	1	-	0.2207	1
A_42_P645110	Necap1	-	-0.2782	1	-	-0.0714	1	-	-0.0821	1	-	-0.0423	1	-	-0.3531	0.9997	-	-0.1027	1	-	-0.0669	1	-	0.1369	1
A_42_P645142	2014-09-03	-	-0.281	1	-	-0.2202	1	-	0.0104	1	-	0.0226	1	-	0.4767	0.9997	-	-0.0186	1	-	0.1668	1	-	0.2588	1
A_42_P645186	Vegp1	-	-0.1476	1	-	-0.0054	1	-	-0.2644	1	-	0.2754	1	-	0.7463	0.8481	-	0.416	1	-	0.2739	1	-	0.1696	1
A_42_P645352	Ndufaf5	-	-0.0474	1	-	-0.1708	1	-	0.1262	1	-	0.007	1	-	0.2303	0.9997	-	-0.1943	1	-	0.2781	1	-	-0.0085	1
A_42_P645376	Wdr1	-	0.0077	1	-	-0.098	1	-	-0.1194	1	-	-0.0665	1	-	-0.2215	0.9997	-	-0.0017	1	-	-0.0224	1	-	0.0274	1
A_42_P645467	Fbxo36	-	-0.9604	1	-	-0.5675	1	-	-0.54	1	-	-0.2103	1	-	-1.1721	0.5763	-	-0.1681	1	-	-0.6546	1	-	-0.0874	1
A_42_P646290		-	-0.6308	1	-	0.269	1	-	-0.1904	1	-	-0.0375	1	-	-0.3429	0.9997	-	0.3767	1	-	0.1534	1	-	0.5579	1
A_42_P646922	Sgcb	-	-0.3432	1	-	-0.4383	1	-	0.3326	1	-	-0.1466	1	-	0.7024	0.5824	-	-0.4957	1	-	0.5874	1	-	-0.2069	1
A_42_P646991	Mag	-	0.5194	1	-	-0.467	1	-	-0.3507	1	-	-0.4583	1	-	0.6795	0.9699	-	-0.3707	1	-	-0.0697	1	-	-0.184	1
A_42_P647009	Mprip	-	0.0464	1	-	-0.0082	1	-	0.0947	1	-	0.0685	1	-	-0.0621	0.9997	-	0.1586	1	-	-0.105	1	-	-0.058	1
A_42_P647072	Mapkapk2	-	-0.0928	1	-	-0.033	1	-	0.0971	1	-	-0.0827	1	-	0.1851	0.9997	-	-0.2401	1	-	0.1646	1	-	0.0096	1
A_42_P647500	Kif3a	-	0.0019	1	-	-0.0714	1	-	0.0133	1	-	-0.0019	1	-	-0.3075	0.9997	-	0.0953	1	-	-0.074	1	-	-0.0069	1
A_42_P647505	Ahctf1	-	-0.1223	1	-	0.0141	1	-	-0.0762	1	-	0.0904	1	-	-0.1465	0.9997	-	-0.061	1	-	-0.0592	1	-	0.0817	1
A_42_P647599	Dcn	-	-0.0216	1	-	-0.2689	1	-	0.0126	1	-	0.1388	1	-	0.1069	0.9997	-	0.0547	1	-	-0.055	1	-	-0.449	1
A_42_P647844	Dock9	-	-1.015	1	-	-0.5325	1	-	-0.4538	1	-	-0.4902	1	-	-1.2188	0.775	-	-0.1137	1	-	-0.6906	1	-	0.0583	1
A_42_P647976	Krit1	-	-0.0394	1	-	0.0297	1	-	-0.0067	1	-	-0.0947	1	-	-0.0746	0.9997	-	-0.147	1	-	0.1577	1	-	0.0999	1
A_42_P648200	Pak1ip1	-	0.5409	1	-	0.389	1	-	0.1706	1	-	0.2226	1	-	0.1281	0.9997	-	0.2786	1	-	0.2472	1	-	0.2804	1
A_42_P648207	Dctd	-	0.6935	1	-	0.4072	1	-	-0.586	1	-	-0.2549	1	-	-0.8406	0.9096	-	0.442	1	-	-1.4828	0.6024	-	-0.713	1
A_42_P648475	Plxnc1	-	-0.0528	1	-	-0.0644	1	-	-0.3419	1	-	-0.8134	1	-	-1.0052	0.6946	-	-0.4677	1	-	-0.6685	1	-	-0.6571	1
A_42_P648707	Igsf11	-	-1.1125	1	-	-0.5044	1	-	-0.6562	1	-	-0.492	1	-	-1.4036	0.6763	-	-0.4406	1	-	-0.9124	1	-	0.3274	1
A_42_P648800		-	-0.2514	1	-	0.0995	1	-	0.2894	1	-	0.2586	1	-	0.2322	0.9997	-	0.1209	1	-	0.5674	1	-	0.3704	1
A_42_P648937	Hccs	-	-0.0269	1	-	-0.054	1	-	0.1546	1	-	0.0646	1	-	0.3737	0.9997	-	-0.1512	1	-	0.3092	1	-	0.0318	1
A_42_P649672	Sv2a	-	-1.1287	1	-	-0.665	1	-	-0.6579	1	-	-0.6274	1	-	-1.4368	0.7656	-	-0.2827	1	-	-0.6517	1	-	0.3834	1
A_42_P649762	Sh3gl1	-	-0.0659	1	-	-0.1479	1	-	-0.3994	1	-	-0.2753	1	-	-0.6748	0.8151	-	0.0107	1	-	-0.5795	1	-	-0.2544	1
A_42_P649879	Timm17b	-	-0.0251	1	-	-0.1271	1	-	-0.2031	1	-	-0.2012	1	-	-0.2928	0.9997	-	-0.0749	1	-	-0.2293	1	-	-0.1216	1
A_42_P650386	Alg8	-	0.1855	1	-	0.3027	1	-	-0.0018	1	-	0.0226	1	-	-0.4351	0.969	-	0.255	1	-	-0.1581	1	-	0.2557	1
A_42_P650709	RGD1306954	-	-0.2817	1	-	-0.0391	1	-	0.0445	1	-	0.0056	1	-	-0.039	0.9997	-	-0.0088	1	-	0.2601	1	-	0.2154	1
A_42_P651202	Sat2	-	-0.7335	1	-	-0.5428	1	-	-0.3935	1	-	-0.115	1	-	-0.5091	0.9391	-	-0.159	1	-	-0.2655	1	-	0.0118	1
A_42_P651615	Rptor	-	-0.1695	1	-	-0.1167	1	-	-0.0904	1	-	0.2196	1	-	-0.0609	0.9997	-	-0.0271	1	-	0.0744	1	-	0.0496	1
A_42_P651632	Tut1	-	-0.024	1	-	-0.1281	1	-	-0.0418	1	-	-0.0513	1	-	-0.0768	0.9997	-	-0.0617	1	-	0.0428	1	-	0.0948	1
A_42_P652357	Cttn	-	0.1208	1	-	-0.0418	1	-	0.0269	1	-	0.2651	1	-	-0.0402	0.9997	-	0.5304	1	-	-0.2157	1	-	0.1317	1
A_42_P652586	Stat5a	-	-0.0776	1	-	0.0079	1	-	-0.1679	1	-	0.0252	1	-	0.112	0.9997	-	-0.2039	1	-	0.3238	1	-	0.2528	1
A_42_P652827	Gtdc1	-	-0.2042	1	-	-0.1385	1	-	-0.2437	1	-	-0.0889	1	-	-0.3552	0.9997	-	-0.2068	1	-	-0.0196	1	-	0.2187	1
A_42_P653257	Ptpn7	-	0.3759	1	-	-0.1871	1	-	-1.2144	1	-	-0.8249	1	-	-0.8594	0.8681	-	-0.9528	1	-	-0.5777	1	-	-1.0389	1
A_42_P653332	Mrps16	-	-0.1644	1	-	-0.1207	1	-	-0.0679	1	-	0.0397	1	-	-0.1487	0.9997	-	-0.0367	1	-	-0.0172	1	-	0.0572	1
A_42_P654061	Acsl4	-	-0.2434	1	-	0.7825	1	-	0.3597	1	-	0.1789	1	-	-0.3951	0.9997	-	-0.3269	1	-	0.5722	1	-	0.8666	1
A_42_P654627	Prpf8	-	-0.1543	1	-	-0.0475	1	-	-0.2572	1	-	-0.1082	1	-	-0.3642	0.89	-	-0.1657	1	-	-0.2187	1	-	-0.0057	1
A_42_P654682	Fcer1a	-	-1.0301	1	-	-0.3936	1	-	-0.6387	1	-	0.0186	1	-	-0.2477	0.9997	-	-0.6336	1	-	-0.1895	1	-	-0.3826	1
A_42_P654865	Otub2	-	1.2948	0.435	-	0.4605	1	-	1.0001	1	-	0.6992	1	-	1.0617	0.2841	-	0.8666	1	-	0.2118	1	-	-0.1197	1
A_42_P654878	Fbxl4	-	-0.4837	1	-	-0.2638	1	-	-0.0882	1	-	-0.1861	1	-	0.1427	0.9997	-	-0.3381	1	-	0.3216	1	-	0.4598	1
A_42_P655047	Prrx2	-	0.8012	1	-	0.9668	1	-	0.6499	1	-	0.7386	1	-	0.9444	0.3798	-	0.4544	1	-	0.3641	1	-	0.1561	1
A_42_P655425	Ppwd1	-	0.0524	1	-	0.0284	1	-	-0.0009	1	-	-0.0391	1	-	-0.1987	0.9997	-	-0.072	1	-	0.1457	1	-	0.0063	1
A_42_P655441		-	0.9057	1	-	0.4275	1	-	0.11	1	-	-0.3369	1	-	-0.4441	0.9997	-	0.0503	1	-	0.2968	1	-	0.036	1
A_42_P655459	Celf5	-	-0.0793	1	-	0.3086	1	-	-0.224	1	-	-0.2899	1	-	0.6718	0.8959	-	0.4225	1	-	-0.7362	1	-	0.4051	1
A_42_P655620		-	0.2397	1	-	-0.2793	1	-	-0.2349	1	-	-0.2437	1	-	-0.0205	0.9997	-	-0.4039	1	-	-0.0691	1	-	-0.4424	1
A_42_P655644	Hadhb	-	-0.2976	1	-	-0.5156	1	-	-0.0917	1	-	-0.1428	1	-	0.3689	0.9821	-	-0.3943	1	-	0.0088	1	-	-0.2448	1
A_42_P655728	Cactin	-	0.0753	1	-	0.0389	1	-	-0.0891	1	-	0.1153	1	-	-0.1991	0.9997	-	-0.0033	1	-	-0.1446	1	-	-0.1235	1
A_42_P655897	Tspan9	-	0.0795	1	-	-0.0084	1	-	0.3606	1	-	0.0649	1	-	0.409	0.9324	-	0.1164	1	-	0.1416	1	-	-0.0463	1
A_42_P656476	Zer1	-	-0.1242	1	-	-0.0082	1	-	-0.1115	1	-	0.1605	1	-	-0.2505	0.9839	-	0.0267	1	-	-0.1182	1	-	0.1425	1
A_42_P656495	Actn3	-	-1.0833	0.1036	-	-0.8327	1	-	-0.109	1	-	0.0126	1	-	0.1835	0.9501	-	-2.3314	0.1131	-	0.0054	1	-	-0.24	1
A_42_P656742	Vps28	-	-0.292	1	-	-0.1071	1	-	-0.1514	1	-	-0.004	1	-	-0.1766	0.9997	-	-0.0979	1	-	-0.0508	1	-	0.1146	1
A_42_P656898	Kif13a	-	0.2455	1	-	0.0872	1	-	0.509	1	-	0.2136	1	-	0.6488	0.9479	-	0.2069	1	-	0.4467	1	-	-0.0181	1
A_42_P657494	Fam103a1	-	-0.1605	1	-	-0.1766	1	-	-0.1995	1	-	-0.3222	1	-	-0.472	0.9997	-	-0.2409	1	-	0.1183	1	-	0.046	1
A_42_P657538	Zfp655	-	-0.1979	1	-	-0.1744	1	-	-0.2727	1	-	-0.1732	1	-	-0.3187	0.9997	-	-0.2865	1	-	-0.0195	1	-	0.0072	1
A_42_P658220	Smurf1	-	0.1195	1	-	-0.1852	1	-	0.1423	1	-	-0.0328	1	-	0.0281	0.9997	-	-0.0497	1	-	0.0044	1	-	-0.0522	1
A_42_P658264	Nfkb2	-	-0.5672	1	-	-0.2161	1	-	-0.3269	1	-	-0.2544	1	-	-0.3569	0.9997	-	-0.3944	1	-	-0.2632	1	-	0.1303	1
A_42_P658552	Ifngr1	-	0.0566	1	-	-0.1111	1	-	-0.1333	1	-	-0.1665	1	-	-0.0846	0.9997	-	-0.0133	1	-	-0.2156	1	-	-0.0503	1
A_42_P658562	Ints10	-	0.2394	1	-	0.1402	1	-	-0.0355	1	-	-0.0568	1	-	-0.1586	0.9997	-	0.0127	1	-	0.0921	1	-	0.0837	1
A_42_P658815	Atp6v1e1	-	0.1798	1	-	0.1549	1	-	0.4611	1	-	0.1254	1	-	0.324	0.9997	-	0.2643	1	-	0.3357	1	-	0.2036	1
A_42_P659466	Rraga	-	-0.1469	1	-	-0.0244	1	-	0.0211	1	-	-0.0728	1	-	-0.0595	0.9997	-	-0.0019	1	-	0.1765	1	-	0.2442	1
A_42_P660036	Lrch1	-	0.8292	1	-	0.2109	1	-	0.0353	1	-	0.0504	1	-	-0.4095	0.9997	-	0.3989	1	-	-0.7728	1	-	-0.5384	1
A_42_P660068	Pex3	-	-0.3527	1	-	0.0544	1	-	-0.2375	1	-	0.0722	1	-	-0.1221	0.9997	-	-0.0594	1	-	0.2014	1	-	0.1827	1
A_42_P660129	Casp12	-	0.2049	1	-	-0.3812	1	-	0.0955	1	-	0.1033	1	-	0.3167	0.9997	-	-0.031	1	-	0.1941	1	-	-0.0125	1
A_42_P661018	Phlpp1	-	-0.0101	1	-	-0.0621	1	-	0.1817	1	-	0.1666	1	-	0.2973	0.9863	-	0.023	1	-	0.1556	1	-	0.0358	1
A_42_P661065	Ints7	-	0.0139	1	-	0.1572	1	-	-0.7776	1	-	0.0828	1	-	-1.0769	0.7178	-	-0.3421	1	-	-0.6561	1	-	-0.6301	1
A_42_P661069	Zbtb5	-	0.2486	1	-	0.0719	1	-	0.2137	1	-	0.146	1	-	0.1944	0.9997	-	-0.0792	1	-	0.096	1	-	-0.1113	1
A_42_P661600	Reg3a	-	0.7893	1	-	-0.7546	1	-	0.262	1	-	-0.6636	1	-	-0.5955	0.9997	-	-1.2046	1	-	-0.1558	1	-	-1.2159	1
A_42_P661992	LOC100911030	-	-0.3088	1	-	-0.3844	1	-	-0.3638	1	-	-0.1607	1	-	-0.0489	0.9997	-	-0.5903	1	-	0.0456	1	-	-0.4193	1
A_42_P662062	Ybey	-	0.0611	1	-	-0.11	1	-	-0.0631	1	-	0.2134	1	-	0.0305	0.9997	-	-0.1627	1	-	0.1245	1	-	0.0797	1
A_42_P662543	Atp6v0d2	-	-1.6338	0.3113	-	-2.011	0.4699	-	-1.7305	0.6981	-	-1.7966	0.3136	-	-2.3066	0.113	-	-1.5806	0.9245	-	-1.0585	1	-	-1.6487	0.4872
A_42_P662683	Slc41a1	-	0.4304	1	-	-0.3073	1	-	0.3716	1	-	-0.1082	1	-	0.5229	0.7255	-	-0.0471	1	-	-0.1242	1	-	-0.4284	1
A_42_P662710	Dedd	-	-0.0104	1	-	-0.1931	1	-	-0.0415	1	-	0.0348	1	-	0.2557	0.9997	-	-0.3091	1	-	0.3421	1	-	-0.2778	1
A_42_P662897	Tgfb1i1	-	-0.5189	1	-	-0.5104	1	-	-0.1314	1	-	-0.2398	1	-	-0.7405	0.9145	-	-0.091	1	-	-0.3484	1	-	0.1662	1
A_42_P663085	Syt11	-	-0.3376	1	-	-0.3243	1	-	-0.2039	1	-	-0.1892	1	-	-0.3293	0.9997	-	-0.1807	1	-	-0.0756	1	-	0.0493	1
A_42_P663350	Shpk	-	-0.3144	1	-	-0.1911	1	-	-0.4123	1	-	0.0217	1	-	-0.6528	0.8535	-	-0.127	1	-	-0.2803	1	-	0.3614	1
A_42_P663364	Colgalt1	-	0.1363	1	-	-0.0703	1	-	-0.0375	1	-	-0.015	1	-	0.1342	0.9997	-	-0.0754	1	-	0.0499	1	-	-0.0773	1
A_42_P663500	Lgi3	-	0.8986	1	-	-0.7511	1	-	0.4282	1	-	-0.194	1	-	1.1053	0.7536	-	0.2154	1	-	-0.3302	1	-	-0.9534	1
A_42_P663544	Frs2	-	-0.1332	1	-	-0.0348	1	-	-0.0269	1	-	-0.0079	1	-	-0.1025	0.9997	-	-0.0854	1	-	0.1815	1	-	0.2188	1
A_42_P663871	Gzma	-	-0.0574	1	-	-0.1074	1	-	0.0906	1	-	0.0407	1	-	-0.3102	0.9997	-	0.0202	1	-	0.1125	1	-	0.3409	1
A_42_P664238	Vps72	-	-0.1595	1	-	-0.2202	1	-	-0.2428	1	-	-0.2941	1	-	-0.1666	0.9997	-	-0.2959	1	-	0.0153	1	-	0.0487	1
A_42_P664259	Abca2	-	-0.5921	1	-	-0.1043	1	-	-0.4675	1	-	-0.2056	1	-	-0.9532	0.2269	-	-0.0425	1	-	-0.7301	1	-	0.0425	1
A_42_P664274	RGD1311558	-	-0.4982	1	-	0.0101	1	-	-0.7601	1	-	0.0947	1	-	-0.8883	0.5057	-	0.4835	1	-	-1.3138	0.4685	-	-0.294	1
A_42_P664472	Rasa3	-	-0.1143	1	-	-0.3697	1	-	-0.2618	1	-	-0.1577	1	-	-0.1385	0.9997	-	0.0628	1	-	0.2137	1	-	0.3739	1
A_42_P664520	Fen1	-	0.4927	1	-	0.1617	1	-	-0.17	1	-	0.1385	1	-	-0.047	0.9997	-	0.0378	1	-	-0.2307	1	-	-0.2739	1
A_42_P664544	Rftn2	-	0.1612	1	-	-0.5602	1	-	0.1196	1	-	0.1269	1	-	0.4309	0.9997	-	-0.2214	1	-	-0.162	1	-	-0.7458	1
A_42_P664913	Ankrd37	-	-0.1196	1	-	-0.3419	1	-	-0.3864	1	-	-0.1866	1	-	-0.2513	0.9997	-	-0.1643	1	-	0.1042	1	-	0.2614	1
A_42_P665009	Tet3	-	0.3395	1	-	-0.1211	1	-	-0.1735	1	-	-0.2608	1	-	-0.3247	0.9997	-	-0.0653	1	-	-0.4551	1	-	-0.0759	1
A_42_P665139		-	0.1539	1	-	0.127	1	-	0.2236	1	-	0.1805	1	-	0.3712	0.9394	-	0.0653	1	-	0.5329	1	-	0.3497	1
A_42_P665164	Slc9a3r2	-	0.3506	1	-	-0.2379	1	-	0.2287	1	-	0.1551	1	-	0.3243	0.9997	-	0.2211	1	-	0.0503	1	-	0.2077	1
A_42_P665319	Kif11	-	1.3889	1	-	0.5242	1	-	-1.1945	1	-	0.0957	1	-	-0.9279	0.9651	-	0.0566	1	-	-1.7993	0.8011	-	-2.273	0.1498
A_42_P665352	Usp28	-	-0.1645	1	-	-0.1383	1	-	-0.0231	1	-	-0.1566	1	-	0.3346	0.9997	-	-0.3546	1	-	0.4264	1	-	0.0588	1
A_42_P665509	Mapk8ip1	-	-0.3319	1	-	-0.2747	1	-	-0.0618	1	-	0.0255	1	-	-0.0874	0.9997	-	-0.0726	1	-	-0.0346	1	-	0.1057	1
A_42_P665627	Mgat5	-	0.3132	1	-	0.0352	1	-	0.1911	1	-	-0.1229	1	-	0.1819	0.9997	-	-0.0058	1	-	0.1018	1	-	-0.0057	1
A_42_P665941	Glb1	-	-0.2706	1	-	-0.1358	1	-	-0.3665	1	-	-0.0605	1	-	-0.4298	0.8401	-	-0.1419	1	-	-0.3367	1	-	0.0207	1
A_42_P666065	Snip1	-	-0.0129	1	-	0.004	1	-	-0.2235	1	-	-0.0305	1	-	-0.2829	0.9997	-	-0.0629	1	-	-0.152	1	-	0.0153	1
A_42_P666102	MGC125239	-	0.7654	1	-	0.2131	1	-	0.474	1	-	0.3696	1	-	0.4389	0.9652	-	0.4611	1	-	0.2526	1	-	0.0374	1
A_42_P666259	Wbp11	-	0.0475	1	-	0.2219	1	-	-0.0002	1	-	0.1414	1	-	0.0629	0.9997	-	0.0734	1	-	0.0166	1	-	-0.017	1
A_42_P666843	Pgls	-	0.0038	1	-	-0.0874	1	-	-0.1501	1	-	-0.0313	1	-	-0.1525	0.9997	-	0.0228	1	-	-0.236	1	-	-0.0196	1
A_42_P666951	Cd40	-	0.0714	1	-	-0.4123	1	-	-0.555	1	-	-0.1788	1	-	-0.4449	0.9997	-	-0.5886	1	-	-0.3647	1	-	-0.4771	1
A_42_P667100	Fggy	-	-0.3579	1	-	-0.213	1	-	0.0506	1	-	0.129	1	-	0.2616	0.9997	-	-0.213	1	-	0.2153	1	-	0.0071	1
A_42_P667148	Plscr1	-	-0.8541	1	-	-0.118	1	-	-0.2335	1	-	-0.3759	1	-	-0.8639	0.7464	-	-0.4498	1	-	-0.6712	1	-	0.1118	1
A_42_P667220	LOC102546648	-	-0.589	1	-	-0.3594	1	-	-0.4527	1	-	-0.2101	1	-	-0.8289	0.6028	-	-0.063	1	-	-0.1876	1	-	0.1145	1
A_42_P667600	Mmp23	-	-0.4583	1	-	-0.6772	1	-	-0.2941	1	-	-0.1364	1	-	-0.0622	0.9997	-	-0.1784	1	-	0.1506	1	-	-0.1453	1
A_42_P667696	Dclk3	-	-1.9464	0.0401	-	-1.049	1	-	-0.8993	1	-	-0.4117	1	-	-1.6086	0.0135	-	-0.5416	1	-	-0.851	1	-	0.2356	1
A_42_P667763	Fut2	-	-0.1087	1	-	0.1985	1	-	-0.3734	1	-	-0.2813	1	-	-0.4522	0.9997	-	0.9518	1	-	-1.2624	0.8421	-	-0.0963	1
A_42_P667782	Fastkd2	-	0.1802	1	-	-0.2042	1	-	-0.0372	1	-	-0.0716	1	-	0.1035	0.9997	-	-0.3281	1	-	0.1194	1	-	-0.0734	1
A_42_P667802	Cmtm6	-	0.1451	1	-	0.068	1	-	-0.0425	1	-	-0.0231	1	-	-0.354	0.9832	-	0.2031	1	-	-0.3734	1	-	-0.05	1
A_42_P667914	Atg3	-	0.1386	1	-	-0.19	1	-	-0.1029	1	-	-0.1573	1	-	-0.1765	0.9997	-	-0.1441	1	-	-0.0846	1	-	-0.112	1
A_42_P667960	Ikbke	-	1.1378	0.4414	-	0.2874	1	-	-0.1553	1	-	0.2805	1	-	0.3057	0.9997	-	0.1583	1	-	-0.7083	1	-	-0.45	1
A_42_P668042	Zwint	-	-0.5009	1	-	-0.2344	1	-	-0.6466	1	-	-0.382	1	-	-0.8242	0.1755	-	-0.6163	1	-	-0.3771	1	-	-0.0262	1
A_42_P668072	Smad1	-	-0.0227	1	-	-0.0947	1	-	0.1363	1	-	-0.0491	1	-	-0.2218	0.9997	-	0.0965	1	-	-0.2946	1	-	-0.1979	1
A_42_P668126	Sema6c	-	-0.6049	1	-	-0.6106	1	-	0.111	1	-	-0.3072	1	-	0.7665	0.8386	-	-0.5706	1	-	0.4287	1	-	-0.2277	1
A_42_P668289		-	0.1846	1	-	0.217	1	-	0.0292	1	-	0.116	1	-	-0.0585	0.9997	-	0.0597	1	-	-0.0107	1	-	0.0627	1
A_42_P668321	Fbf1	-	0.2192	1	-	0.0915	1	-	0.0543	1	-	0.1604	1	-	0.0103	0.9997	-	0.2842	1	-	-0.1201	1	-	0.1027	1
A_42_P668682	Dusp6	-	-0.0542	1	-	-0.346	1	-	0.1547	1	-	-0.2464	1	-	0.1333	0.9997	-	0.0707	1	-	0.1165	1	-	-0.1925	1
A_42_P668800	Uqcrb	-	-0.2017	1	-	-0.1569	1	-	0.0583	1	-	0.1095	1	-	0.2705	0.9997	-	-0.1425	1	-	0.3333	1	-	0.1391	1
A_42_P668972	Acp1	-	-0.0575	1	-	-0.0258	1	-	0.0407	1	-	0.0545	1	-	0.0179	0.9997	-	-0.0463	1	-	0.1437	1	-	0.0538	1
A_42_P669103	Lnx2	-	0.2125	1	-	0.0735	1	-	-0.0548	1	-	-0.0772	1	-	-0.2935	0.9925	-	0.0306	1	-	-0.457	1	-	-0.3755	1
A_42_P669388	Cnksr1	-	-0.589	1	-	-0.4993	1	-	0.1096	1	-	-0.1629	1	-	0.2746	0.9971	-	-0.4984	1	-	0.1817	1	-	0.0295	1
A_42_P669544	Cpm	-	0.1925	1	-	-0.0196	1	-	0.0919	1	-	0.4068	1	-	0.6451	0.9911	-	0.8467	1	-	-0.2063	1	-	-0.193	1
A_42_P669779	Cldn1	-	1.0301	1	-	-0.4868	1	-	0.3799	1	-	0.2095	1	-	0.2207	0.9997	-	0.3092	1	-	-0.036	1	-	-0.5458	1
A_42_P669870	Gtpbp3	-	0.0114	1	-	0.087	1	-	0.1917	1	-	0.1857	1	-	0.0601	0.9997	-	0.2478	1	-	0.2181	1	-	0.2159	1
A_42_P669907	Slc16a7	-	-1.5202	0.748	-	-0.7015	1	-	-0.8957	1	-	-0.7258	1	-	-1.7511	0.3156	-	-0.7468	1	-	-1.2324	1	-	-0.0605	1
A_42_P670493	RGD1308742	-	-0.2003	1	-	-0.1919	1	-	-0.1831	1	-	-0.2311	1	-	-0.2239	0.9997	-	0.1009	1	-	-0.1478	1	-	-0.2613	1
A_42_P670580	Vipr1	-	-0.4178	1	-	-0.2435	1	-	0.4126	1	-	-0.0545	1	-	0.2664	0.9997	-	0.2458	1	-	-0.1528	1	-	0.1397	1
A_42_P670614	Zbtb11	-	0.1297	1	-	0.1039	1	-	-0.0347	1	-	0.1156	1	-	-0.1432	0.9997	-	-0.0101	1	-	-0.0052	1	-	0.1492	1
A_42_P670631	RGD1305645	-	-1.1548	0.5066	-	-0.5998	1	-	-1.3411	0.3426	-	-0.6538	1	-	-1.0192	0.1372	-	-0.2105	1	-	-1.0237	0.8097	-	-0.9754	1
A_42_P671125	Trim28	-	0.0334	1	-	0.1317	1	-	-0.1575	1	-	-0.0844	1	-	-0.2108	0.9997	-	0.0159	1	-	-0.2093	1	-	-0.0091	1
A_42_P671206	LOC100910973	-	-0.1093	1	-	-0.2687	1	-	-0.1851	1	-	-0.4875	1	-	0.1807	0.9997	-	-0.5395	1	-	-0.1695	1	-	-0.3984	1
A_42_P671285	Ctdspl	-	-0.3163	1	-	-0.6044	1	-	-0.2612	1	-	-0.3787	1	-	-0.8046	0.8574	-	-0.2194	1	-	-0.9246	1	-	-0.569	1
A_42_P671348	Hhatl	-	-0.6861	1	-	-0.3388	1	-	0.2643	1	-	-0.0972	1	-	0.7452	0.1404	-	-1.4505	0.2839	-	0.5898	1	-	-0.2291	1
A_42_P671422	Xkr5	-	0.9762	1	-	0.174	1	-	-0.1154	1	-	-0.2784	1	-	-0.1879	0.9997	-	-0.039	1	-	-1.3801	1	-	-1.0527	1
A_42_P671502	Tmed10	-	-0.4441	1	-	-0.1046	1	-	-0.2177	1	-	-0.0053	1	-	-0.5517	0.7251	-	-0.0115	1	-	-0.1231	1	-	0.1172	1
A_42_P671800	Car5a	-	0.3472	1	-	0.415	1	-	0.5704	1	-	0.2303	1	-	0.6591	0.9647	-	0.2841	1	-	0.8172	1	-	0.5977	1
A_42_P672071	Ccl19	-	0.0044	1	-	0.3994	1	-	-0.5549	1	-	-0.1401	1	-	-0.8983	0.5221	-	0.0833	1	-	-0.6943	1	-	0.5575	1
A_42_P672103	Olig1	-	0.3687	1	-	-0.0339	1	-	-0.5593	1	-	-0.7958	1	-	-1.0264	0.7441	-	-0.3827	1	-	-0.4332	1	-	-0.5317	1
A_42_P672217	Scp2	-	-0.3741	1	-	-0.172	1	-	-0.2408	1	-	0.0625	1	-	-0.3292	0.8593	-	-0.175	1	-	-0.0505	1	-	0.0849	1
A_42_P672273	Ppm1d	-	0.1137	1	-	0.0689	1	-	-0.0136	1	-	-0.1338	1	-	-0.1617	0.9997	-	-0.1037	1	-	-0.0129	1	-	0.0232	1
A_42_P672907	Tspan8	-	0.1508	1	-	-0.2466	1	-	0.8302	1	-	-0.1461	1	-	1.1723	0.0973	-	-0.4155	1	-	0.9528	0.8449	-	-0.0071	1
A_42_P673212	Cad	-	0.3094	1	-	0.1276	1	-	0.0054	1	-	0.2252	1	-	0.0643	0.9997	-	0.1544	1	-	0.0113	1	-	0.1183	1
A_42_P673370	Tpi1	-	-0.4967	1	-	-0.4354	1	-	0.1001	1	-	-0.1266	1	-	0.3679	0.6732	-	-0.5864	1	-	0.3657	1	-	0.0504	1
A_42_P673905	RGD1564036	-	-0.5782	1	-	-0.2183	1	-	-0.54	1	-	-0.2652	1	-	-0.7843	0.7038	-	-0.216	1	-	-0.6026	1	-	-0.1607	1
A_42_P673973	Orai1	-	-0.1547	1	-	0.0857	1	-	0.2694	1	-	0.1056	1	-	0.6381	0.7689	-	-0.1459	1	-	0.5248	1	-	0.2106	1
A_42_P674018	Exosc1	-	0.048	1	-	-0.0188	1	-	0.0511	1	-	-0.0528	1	-	-0.2302	0.9997	-	-0.0024	1	-	0.2093	1	-	0.166	1
A_42_P674050	Sorcs2	-	-1.5581	0.5614	-	-1.0105	1	-	-1.2647	1	-	-0.7516	1	-	-2.0977	0.0235	-	-0.9522	1	-	-1.2168	0.7444	-	-0.5672	1
A_42_P674192	Iqck	-	-0.2019	1	-	0.0545	1	-	-0.2363	1	-	-0.2026	1	-	-0.641	0.9918	-	0.145	1	-	0.098	1	-	0.7545	1
A_42_P674200	Rnf25	-	0.1298	1	-	0.0902	1	-	-0.0059	1	-	0.0741	1	-	-0.1016	0.9997	-	0.1386	1	-	-0.1298	1	-	0.0942	1
A_42_P674598	Rpn1	-	-0.5231	1	-	-0.0504	1	-	-0.2909	1	-	-0.01	1	-	-0.7598	0.231	-	0.046	1	-	-0.0758	1	-	0.2615	1
A_42_P674742	Jazf1	-	-0.7098	1	-	-0.0158	1	-	-0.5857	1	-	-0.4652	1	-	-0.861	0.7988	-	-0.4702	1	-	-0.3821	1	-	-0.1134	1
A_42_P674843	Scn4b	-	-0.5361	1	-	-0.8113	1	-	0.3337	1	-	-0.2058	1	-	0.7607	0.4598	-	-1.7524	0.3358	-	0.2519	1	-	-0.4236	1
A_42_P675031	Kcnb1	-	0.3642	1	-	-0.3057	1	-	0.3552	1	-	0.0924	1	-	0.9507	0.0822	-	-0.0608	1	-	0.1817	1	-	-0.6385	1
A_42_P675041	Abhd17c	-	0.6132	1	-	0.2014	1	-	0.2289	1	-	0.154	1	-	0.0049	0.9997	-	0.544	1	-	-0.5233	1	-	-0.414	1
A_42_P675139	LOC502894	-	-0.191	1	-	0.0312	1	-	0.3452	1	-	0.1591	1	-	0.6813	0.6941	-	-0.3016	1	-	0.5484	1	-	0.2873	1
A_42_P675372	Tcp1	-	0.1729	1	-	0.162	1	-	0.0738	1	-	0.1962	1	-	0.0854	0.9997	-	0.1119	1	-	0.1625	1	-	0.067	1
A_42_P675453	Hiatl1	-	0.0706	1	-	0.2031	1	-	-0.0658	1	-	-0.0654	1	-	-0.3114	0.9997	-	0.2727	1	-	-0.241	1	-	0.0759	1
A_42_P675549	Cdk2ap2	-	0.005	1	-	0.4667	1	-	0.1942	1	-	0.1921	1	-	0.0366	0.9997	-	0.327	1	-	0.3558	1	-	0.519	1
A_42_P675659	Commd10	-	-0.0109	1	-	-0.0295	1	-	0.0187	1	-	0.0039	1	-	-0.0336	0.9997	-	-0.0354	1	-	0.2498	1	-	0.1999	1
A_42_P675802	Olfm3	-	0.3466	1	-	-0.1634	1	-	0.2115	1	-	0.3147	1	-	0.5492	0.9927	-	0.3871	1	-	-0.1167	1	-	0.075	1
A_42_P675879	Cyp4f4	-	0.5328	1	-	-0.2574	1	-	0.2066	1	-	-0.2574	1	-	0.5598	0.9997	-	-0.8683	1	-	-0.1418	1	-	-0.1367	1
A_42_P676304	Ifitm1	-	-0.1277	1	-	-0.0888	1	-	-0.3871	1	-	-0.3724	1	-	-0.4661	0.9108	-	-0.0734	1	-	-0.426	1	-	0.124	1
A_42_P676553	Tnni3	-	-0.8933	1	-	-0.1433	1	-	-0.955	1	-	-0.6309	1	-	-0.4912	0.9997	-	-0.8474	1	-	-0.6343	1	-	0.0413	1
A_42_P677417	Agfg1	-	0.1359	1	-	0.0354	1	-	0.0562	1	-	0.0699	1	-	0.0938	0.9997	-	-0.0002	1	-	0.1617	1	-	0.0609	1
A_42_P677662	Ttc30b	-	-0.0516	1	-	-0.1897	1	-	0.0239	1	-	-0.0708	1	-	-0.1896	0.9997	-	0.1074	1	-	0.0409	1	-	0.0852	1
A_42_P678378	Kif2c	-	1.2814	1	-	0.7707	1	-	-0.2158	1	-	-0.0706	1	-	0.6775	0.9962	-	0.4762	1	-	-0.7266	1	-	-0.896	1
A_42_P678430	Card9	-	0.2477	1	-	-0.0048	1	-	-0.2036	1	-	0.465	1	-	-0.3688	0.9997	-	0.8925	1	-	-1.2062	1	-	-0.8084	1
A_42_P679092	H6pd	-	-0.1393	1	-	-0.3041	1	-	-0.1252	1	-	-0.1816	1	-	-0.2084	0.9997	-	0.0274	1	-	-0.2388	1	-	-0.1551	1
A_42_P679269	Mfap3	-	0.1181	1	-	0.0599	1	-	-0.0368	1	-	0.0348	1	-	-0.1506	0.9997	-	-0.0382	1	-	-0.0509	1	-	-0.0083	1
A_42_P679295	RGD1311345	-	-0.1503	1	-	-0.0982	1	-	-0.1504	1	-	-0.0096	1	-	-0.4042	0.9356	-	-0.0372	1	-	-0.2429	1	-	0.0116	1
A_42_P679371	Coro1a	-	0.3861	1	-	0.0418	1	-	-1.3109	0.5502	-	-0.8876	1	-	-1.1981	0.1555	-	-0.8853	1	-	-0.8648	1	-	-1.1251	0.3986
A_42_P679443	Trim11	-	-0.185	1	-	-0.0255	1	-	-0.2818	1	-	-0.2685	1	-	-0.5861	0.9324	-	-0.2599	1	-	-0.2819	1	-	0.0104	1
A_42_P679814	Cyp3a18	-	0.3263	1	-	0.6614	1	-	0.2861	1	-	0.1487	1	-	0.6896	0.9641	-	0.629	1	-	0.9117	1	-	0.405	1
A_42_P679870	Hus1	-	-0.1551	1	-	-0.0466	1	-	-0.0627	1	-	0.0986	1	-	-0.3792	0.9076	-	-0.0434	1	-	-0.15	1	-	-0.0238	1
A_42_P679982	Fbxw2	-	-0.0779	1	-	-0.1452	1	-	-0.1136	1	-	-0.0301	1	-	-0.103	0.9997	-	-0.1288	1	-	0.0064	1	-	0.0078	1
A_42_P679989	RGD1310352	-	-0.3044	1	-	-0.0863	1	-	-0.2324	1	-	0.0266	1	-	-0.3101	0.877	-	0.0698	1	-	-0.0161	1	-	0.1235	1
A_42_P680097	Churc1	-	-0.2719	1	-	-0.0834	1	-	-0.1167	1	-	-0.1471	1	-	-0.0645	0.9997	-	-0.1234	1	-	-0.0376	1	-	-0.0319	1
A_42_P680570	Nfx1	-	-0.0688	1	-	-0.1305	1	-	-0.0896	1	-	-0.118	1	-	-0.0464	0.9997	-	-0.0742	1	-	0.0599	1	-	0.1076	1
A_42_P681251	Ica1	-	-1.3614	1	-	-0.1334	1	-	-0.3315	1	-	-0.4602	1	-	-1.5308	0.6446	-	-0.3667	1	-	-0.5458	1	-	0.4258	1
A_42_P681634	Tbc1d23	-	-0.0637	1	-	-0.0013	1	-	-0.0331	1	-	-0.2084	1	-	-0.1576	0.9997	-	-0.0508	1	-	0.1529	1	-	0.3127	1
A_42_P681694	Maea	-	-0.1333	1	-	-0.1285	1	-	0.0114	1	-	-0.1057	1	-	-0.1403	0.9997	-	-0.0541	1	-	0.0113	1	-	-0.0091	1
A_42_P682216	Tmem206	-	-0.8485	1	-	0.0271	1	-	-0.4477	1	-	-0.2128	1	-	-0.9557	0.6487	-	-0.2448	1	-	-0.3	1	-	0.2434	1
A_42_P682589	Nr4a1	-	-0.4044	1	-	-0.8322	1	-	-0.1125	1	-	-0.3796	1	-	0.5562	0.6838	-	-0.5914	1	-	0.325	1	-	0.0135	1
A_42_P682853	Aadat	-	-0.3063	1	-	-0.3513	1	-	-0.1401	1	-	-0.3786	1	-	0.2322	0.9997	-	-0.2535	1	-	0.528	1	-	0.4146	1
A_42_P683634	Sparcl1	-	-0.1165	1	-	0.4649	1	-	0.3076	1	-	0.1425	1	-	0.0612	0.9997	-	-0.2396	1	-	0.0698	1	-	0.4219	1
A_42_P683840	Ccl27	-	-0.7153	1	-	-0.4414	1	-	-0.1403	1	-	-0.1903	1	-	-0.7065	0.9535	-	-0.2987	1	-	-0.243	1	-	0.1441	1
A_42_P684264	Tnik	-	-0.5407	1	-	-0.3226	1	-	0.0805	1	-	0.31	1	-	0.4483	0.9997	-	-0.0253	1	-	0.8262	1	-	0.3279	1
A_42_P684281	Rnf220	-	0.2066	1	-	0.0859	1	-	0.1749	1	-	-0.0938	1	-	0.1441	0.9997	-	-0.0412	1	-	0.2096	1	-	0.0565	1
A_42_P684295	Slc15a1	-	1.1989	1	-	0.0823	1	-	-0.4106	1	-	1.5597	0.881	-	0.1372	0.9997	-	2.0714	0.4151	-	-1.4103	0.8804	-	-0.6881	1
A_42_P684516	Nap1l4	-	-0.0023	1	-	-0.0696	1	-	-0.0537	1	-	0.0288	1	-	0.2416	0.9997	-	-0.1887	1	-	0.0597	1	-	-0.0699	1
A_42_P684538	Slc2a1	-	-0.1169	1	-	-0.0069	1	-	-0.3558	1	-	0.1505	1	-	-0.6949	0.6289	-	0.4646	1	-	-0.6897	1	-	0.2426	1
A_42_P684885	Atp12a	-	0.3777	1	-	0.431	1	-	0.151	1	-	-0.1328	1	-	0.4134	0.9997	-	0.2818	1	-	-2.1117	0.2981	-	-0.9871	1
A_42_P685138	Dab1	-	0.7644	1	-	0.6168	1	-	0.3176	1	-	0.3479	1	-	1.7609	0.3914	-	0.1764	1	-	0.435	1	-	-0.5088	1
A_42_P685145	Cmpk2	-	-0.1479	1	-	0.3312	1	-	-0.0648	1	-	0.0994	1	-	-0.0421	0.9997	-	-0.113	1	-	0.3505	1	-	0.2559	1
A_42_P685330	Ap1s2	-	0.1332	1	-	-0.8026	1	-	0.4363	1	-	-0.053	1	-	0.812	0.483	-	-0.4909	1	-	0.2481	1	-	-0.9247	1
A_42_P685906	Atp5d	-	-0.0964	1	-	-0.2903	1	-	0.0435	1	-	-0.0336	1	-	0.185	0.9997	-	-0.157	1	-	0.0366	1	-	-0.1637	1
A_42_P686798	Pkp4	-	-0.6416	1	-	-0.303	1	-	-0.1742	1	-	-0.3097	1	-	-0.7453	0.819	-	-0.0536	1	-	-0.4374	1	-	-0.0564	1
A_42_P686820	Sgce	-	-0.7963	1	-	-0.6291	1	-	-0.4763	1	-	-0.2487	1	-	-0.7164	0.4778	-	-0.2651	1	-	-0.5084	1	-	-0.1192	1
A_42_P686879	Siglec1	-	-0.0658	1	-	-0.1681	1	-	-0.3402	1	-	0.0331	1	-	0.2514	0.9997	-	0.039	1	-	0.8532	1	-	-0.1058	1
A_42_P686916	Tex9	-	-0.6306	1	-	-0.4561	1	-	-0.4918	1	-	-0.2657	1	-	-0.791	0.3082	-	-0.3315	1	-	-0.5891	1	-	-0.0543	1
A_42_P687001	Elmod1	-	1.7184	0.9147	-	0.0363	1	-	-0.1075	1	-	1.7292	0.9814	-	0.7207	0.9951	-	1.9693	0.7381	-	-0.5378	1	-	-0.8827	1
A_42_P687133	Nrgn	-	-0.1332	1	-	-0.2588	1	-	0.4404	1	-	0.1824	1	-	-0.2037	0.9997	-	-0.1133	1	-	0.807	1	-	0.5804	1
A_42_P687186	Sdc4	-	-0.4881	1	-	-0.2008	1	-	-0.2792	1	-	-0.1404	1	-	-0.6572	0.9116	-	0.1234	1	-	-0.6835	1	-	-0.0911	1
A_42_P687443	Ramp3	-	-1.1107	1	-	-0.7856	1	-	-1.2253	1	-	-0.5053	1	-	-1.8124	0.235	-	-0.4957	1	-	-0.9093	1	-	0.0995	1
A_42_P687645	Gnpda1	-	-0.2288	1	-	0.0019	1	-	-0.1974	1	-	-0.0405	1	-	-0.3792	0.9899	-	0.0237	1	-	-0.114	1	-	0.0698	1
A_42_P687706	Ccdc96	-	-0.114	1	-	0.3641	1	-	0.1677	1	-	0.3815	1	-	0.1758	0.9997	-	-0.2052	1	-	0.8076	1	-	0.569	1
A_42_P687727	Sdf4	-	-0.4744	1	-	-0.3084	1	-	-0.2831	1	-	-0.1369	1	-	-0.5259	0.8147	-	-0.194	1	-	-0.1942	1	-	-0.0116	1
A_42_P687767	Dnlz	-	-0.1635	1	-	-0.1335	1	-	0.0192	1	-	-0.0062	1	-	-0.0712	0.9997	-	-0.0634	1	-	0.1324	1	-	0.0648	1
A_42_P687819	Atoh8	-	-0.6771	1	-	-0.5507	1	-	-0.5661	1	-	-0.0811	1	-	-0.3915	0.9997	-	-0.22	1	-	-0.051	1	-	0.0382	1
A_42_P687977	Abcg4	-	1.3166	0.6596	-	-0.0837	1	-	-0.0473	1	-	0.5229	1	-	0.4676	0.9896	-	0.8046	1	-	-0.9636	1	-	-0.517	1
A_42_P688266	Arap3	-	-0.181	1	-	-0.4852	1	-	-0.0008	1	-	0.1722	1	-	0.0242	0.9997	-	0.0342	1	-	-0.1415	1	-	0.0783	1
A_42_P688320	Gbp5	-	0.4474	1	-	0.2321	1	-	-0.4592	1	-	-0.2385	1	-	-0.0924	0.9997	-	-0.293	1	-	0.1108	1	-	-0.1657	1
A_42_P688442	Usf1	-	0.025	1	-	-0.0187	1	-	-0.0449	1	-	-0.0652	1	-	0.0462	0.9997	-	-0.0438	1	-	-0.0669	1	-	-0.1227	1
A_42_P688561	Arl3	-	-0.286	1	-	0.017	1	-	-0.1336	1	-	0.0016	1	-	-0.1902	0.9997	-	-0.1358	1	-	0.1414	1	-	0.138	1
A_42_P688802		-	0.1388	1	-	-0.1098	1	-	-0.0129	1	-	-0.0951	1	-	0.215	0.9997	-	-0.208	1	-	0.13	1	-	-0.2233	1
A_42_P688843	Polr2i	-	-0.1127	1	-	-0.1327	1	-	-0.0063	1	-	-0.0365	1	-	0.0664	0.9997	-	-0.0008	1	-	0.1517	1	-	-0.0105	1
A_42_P689013	Txn1	-	0.012	1	-	0.0076	1	-	-0.2146	1	-	-0.0367	1	-	-0.4215	0.4653	-	0.2269	1	-	-0.5865	0.8407	-	-0.0001	1
A_42_P689050	Urb2	-	0.3679	1	-	0.1982	1	-	0.1004	1	-	0.0356	1	-	-0.0326	0.9997	-	0.1533	1	-	0.3041	1	-	0.3561	1
A_42_P689620	Foxc1	-	0.1073	1	-	-0.3245	1	-	0.2704	1	-	0.1031	1	-	0.3201	0.9997	-	0.0076	1	-	0.1607	1	-	0.1175	1
A_42_P689755	Pak2	-	0.1747	1	-	0.2677	1	-	0.1061	1	-	0.0723	1	-	-0.1544	0.9997	-	0.143	1	-	-0.0526	1	-	-0.0041	1
A_42_P689873	Cmtm8	-	-0.6042	1	-	-0.247	1	-	-0.1383	1	-	-0.3545	1	-	-1.0077	0.3631	-	0.1871	1	-	-0.6965	1	-	-0.2745	1
A_42_P689905	Apoc2	-	-0.3301	1	-	-0.608	1	-	-0.2578	1	-	-0.3076	1	-	-0.4695	0.9997	-	-0.5532	1	-	-0.0306	1	-	-0.0087	1
A_42_P690274	Atox1	-	0.1859	1	-	-0.0543	1	-	0.0086	1	-	-0.0394	1	-	-0.1926	0.9997	-	0.1787	1	-	-0.2233	1	-	-0.1739	1
A_42_P690300	Wdr5	-	0.0776	1	-	0.0643	1	-	-0.1183	1	-	-0.0691	1	-	-0.2357	0.9997	-	-0.0092	1	-	-0.1068	1	-	-0.0067	1
A_42_P690569	Ndufv2	-	-0.2842	1	-	-0.3826	1	-	0.0063	1	-	-0.1365	1	-	0.2722	0.9347	-	-0.3959	1	-	0.1026	1	-	-0.2513	1
A_42_P690712	Kpna6	-	0.0121	1	-	-0.1638	1	-	0.0542	1	-	-0.0596	1	-	0.1775	0.9997	-	-0.1456	1	-	0.311	1	-	0.011	1
A_42_P690976	Sepsecs	-	0.1648	1	-	0.1395	1	-	0.1734	1	-	0.1422	1	-	0.1238	0.9997	-	0.1649	1	-	0.1935	1	-	0.1536	1
A_42_P691249	Plekhm1	-	0.1384	1	-	0.1154	1	-	-0.0813	1	-	-0.0203	1	-	-0.2441	0.9997	-	0.0744	1	-	-0.1488	1	-	0.0992	1
A_42_P692068	Emc3	-	-0.3052	1	-	-0.2522	1	-	-0.1878	1	-	-0.2137	1	-	-0.3066	0.9997	-	-0.1894	1	-	0.0122	1	-	0.0334	1
A_42_P692306	Tbl3	-	0.3453	1	-	0.1034	1	-	0.0257	1	-	0.1865	1	-	0.119	0.9997	-	0.2553	1	-	0.0568	1	-	0.1304	1
A_42_P692317	Oraov1	-	-0.1827	1	-	-0.2726	1	-	-0.1773	1	-	-0.079	1	-	-0.2958	0.9997	-	-0.1335	1	-	0.0846	1	-	0.055	1
A_42_P692476	Slc39a4	-	-0.8537	1	-	-0.381	1	-	0.3184	1	-	-0.0318	1	-	0.8654	0.9156	-	-0.5082	1	-	-0.7713	1	-	0.6478	1
A_42_P693191	Spata19	-	0.0797	1	-	-0.071	1	-	0.103	1	-	-0.1035	1	-	0.6593	0.9868	-	-0.1721	1	-	0.0917	1	-	0.5315	1
A_42_P693316	Cfi	-	0.0193	1	-	-0.6369	1	-	0.6155	1	-	0.1462	1	-	0.3708	0.9997	-	-0.3476	1	-	-0.0075	1	-	-0.3233	1
A_42_P693964	Cyp26b1	-	1.582	0.2317	-	0.4474	1	-	1.1583	1	-	0.9449	0.9581	-	1.2418	0.2169	-	0.97	1	-	0.0593	1	-	-0.4655	1
A_42_P694161	Arl14ep	-	-0.1532	1	-	-0.3072	1	-	-0.1143	1	-	-0.2149	1	-	-0.1753	0.9997	-	-0.2738	1	-	0.2942	1	-	0.0193	1
A_42_P694171	Ppil3	-	0.2388	1	-	0.1376	1	-	0.1996	1	-	0.1263	1	-	0.1867	0.9997	-	-0.0123	1	-	0.4664	1	-	0.3214	1
A_42_P694928	Arl5c	-	0.5759	1	-	0.0382	1	-	-1.6982	0.6981	-	-1.6281	0.2446	-	-1.2607	0.447	-	-1.8992	0.1494	-	-1.3126	0.8506	-	-1.7355	0.1853
A_42_P695042	Csf1	-	-0.0494	1	-	-0.6512	1	-	-0.2899	1	-	-0.3427	1	-	-0.2615	0.9997	-	-0.3531	1	-	-0.2142	1	-	0.201	1
A_42_P695362	Mmgt1	-	-0.0322	1	-	-0.0585	1	-	0.1092	1	-	0.1424	1	-	0.2104	0.9997	-	-0.1161	1	-	0.3102	1	-	0.146	1
A_42_P695401	Ccl2	-	-0.112	1	-	-0.1275	1	-	0.5895	1	-	0.5907	1	-	0.9444	0.3844	-	0.7842	1	-	0.9274	1	-	1.1847	0.6859
A_42_P696084	Cspg4	-	0.3628	1	-	-0.2684	1	-	0.2983	1	-	0.1655	1	-	0.6781	0.7357	-	0.096	1	-	0.1441	1	-	-0.3696	1
A_42_P696282	Fuom	-	-0.0846	1	-	-0.2312	1	-	0.1147	1	-	0.1513	1	-	0.3707	0.9702	-	-0.0152	1	-	-0.0585	1	-	-0.2685	1
A_42_P696578	Scnm1	-	-0.1125	1	-	-0.1344	1	-	-0.0534	1	-	0.0126	1	-	0.0327	0.9997	-	-0.062	1	-	0.1406	1	-	0.1181	1
A_42_P698150	Adam1a	-	-0.0704	1	-	0.2428	1	-	-0.2623	1	-	-0.1325	1	-	-0.8559	0.5919	-	-0.1419	1	-	-0.5388	1	-	-0.1973	1
A_42_P698240	Ptgr1	-	0.2315	1	-	-0.2953	1	-	-0.142	1	-	0.945	0.4503	-	-0.3367	0.9497	-	1.084	1	-	-1.5534	0.0683	-	-0.0653	1
A_42_P698409	Enpp3	-	-0.5177	1	-	-0.4077	1	-	-0.1393	1	-	0.1771	1	-	-0.2995	0.9863	-	-0.1193	1	-	-0.2012	1	-	-0.1637	1
A_42_P698520	Nck2	-	0.0576	1	-	-0.0253	1	-	0.0254	1	-	0.0149	1	-	-0.0497	0.9997	-	0.0488	1	-	0.2234	1	-	0.2391	1
A_42_P698972	Tapbp	-	-0.4141	1	-	-0.5217	1	-	-0.6815	1	-	-0.3039	1	-	-0.5531	0.982	-	-0.0829	1	-	-0.4299	1	-	-0.0078	1
A_42_P700089	Gpank1	-	0.0245	1	-	-0.2803	1	-	-0.2537	1	-	-0.0162	1	-	-0.0828	0.9997	-	-0.1142	1	-	-0.1973	1	-	-0.1021	1
A_42_P700116	Dnajb3	-	-0.5375	1	-	-0.2622	1	-	-0.1833	1	-	0.0235	1	-	-0.4727	0.9997	-	-0.1999	1	-	-0.2579	1	-	0.2999	1
A_42_P700753	Dennd4b	-	-0.0501	1	-	-0.2036	1	-	0.1	1	-	-0.1209	1	-	0.4594	0.9997	-	-0.341	1	-	0.3032	1	-	0.0149	1
A_42_P700817	Apoa5	-	-1.3989	1	-	-0.8637	1	-	-0.484	1	-	-0.6273	1	-	-1.2763	0.8141	-	-0.5528	1	-	-0.3572	1	-	0.2881	1
A_42_P700829	LOC100910753	-	0.0976	1	-	0.0464	1	-	0.107	1	-	0.0736	1	-	-0.0426	0.9997	-	0.0232	1	-	0.1943	1	-	0.1991	1
A_42_P700842	Ccdc97	-	0.2671	1	-	0.1711	1	-	-0.1357	1	-	-0.0546	1	-	-0.2062	0.9997	-	0.0053	1	-	-0.3118	1	-	-0.0842	1
A_42_P701161	Dstn	-	-0.3613	1	-	-0.2978	1	-	-0.5532	1	-	-0.1388	1	-	-0.9749	0.48	-	0.2144	1	-	-0.995	1	-	-0.0001	1
A_42_P701169	Tmem179b	-	-0.2046	1	-	-0.0411	1	-	-0.2623	1	-	-0.2442	1	-	-0.4658	0.9543	-	-0.0756	1	-	-0.2319	1	-	0.056	1
A_42_P701582	Gstt1	-	-1.0707	0.5003	-	-0.6095	1	-	-0.636	1	-	-0.2464	1	-	-1.2931	0.0643	-	-0.1863	1	-	-0.8396	1	-	-0.0418	1
A_42_P701756	Ap3b1	-	-0.201	1	-	-0.1506	1	-	-0.2882	1	-	-0.0181	1	-	-0.3621	0.9487	-	-0.2063	1	-	-0.0393	1	-	0.164	1
A_42_P701779	Rps6ka5	-	-0.058	1	-	-0.2236	1	-	0.0261	1	-	-0.0629	1	-	0.1439	0.9997	-	-0.3555	1	-	0.1518	1	-	-0.1648	1
A_42_P701991	Atl2	-	-0.1316	1	-	-0.3298	1	-	-0.1319	1	-	-0.4454	1	-	0.0752	0.9997	-	-0.5532	1	-	0.1626	1	-	0.0749	1
A_42_P702005	Usp21	-	-0.0645	1	-	-0.1575	1	-	-0.2526	1	-	-0.149	1	-	-0.1023	0.9997	-	-0.2973	1	-	-0.0027	1	-	0.1362	1
A_42_P702258	Padi4	-	-0.0109	1	-	0.5216	1	-	-0.4152	1	-	0.0698	1	-	-0.2067	0.9997	-	1.155	1	-	-1.087	1	-	0.2466	1
A_42_P702492	Selt	-	0.0467	1	-	0.4816	1	-	0.3401	1	-	0.0603	1	-	0.0295	0.9997	-	0.2103	1	-	0.6576	1	-	0.5677	1
A_42_P702729	RGD1306820	-	0.1725	1	-	-0.0662	1	-	-0.1436	1	-	0.0378	1	-	-0.2164	0.9997	-	-0.0533	1	-	0.0474	1	-	0.0501	1
A_42_P702941	Ndufs3	-	-0.3068	1	-	-0.448	1	-	0.0373	1	-	-0.227	1	-	0.2288	0.9997	-	-0.3863	1	-	0.0877	1	-	-0.1598	1
A_42_P703023	Slc38a3	-	-0.8462	1	-	-0.3807	1	-	-0.3276	1	-	-0.1399	1	-	0.1011	0.9997	-	-0.3391	1	-	0.0902	1	-	0.3006	1
A_42_P703647	Cda	-	-0.2999	1	-	-0.1236	1	-	-0.3905	1	-	-0.3655	1	-	-0.1776	0.9997	-	0.0324	1	-	-0.9814	1	-	-1.0717	1
A_42_P703751	Lsm12	-	0.0959	1	-	-0.0464	1	-	0.1463	1	-	0.0386	1	-	0.2979	0.9108	-	-0.1867	1	-	0.2934	1	-	0.2205	1
A_42_P704102	Uqcrc1	-	-0.1482	1	-	-0.3698	1	-	0.053	1	-	-0.1311	1	-	0.415	0.9669	-	-0.2364	1	-	-0.0918	1	-	-0.4366	1
A_42_P704348	Pgm2l1	-	-0.1798	1	-	-0.0776	1	-	-0.0586	1	-	0.127	1	-	0.1533	0.9997	-	-0.2318	1	-	0.5822	1	-	0.6606	1
A_42_P704383	Bre	-	-0.4172	1	-	-0.2247	1	-	-0.0406	1	-	-0.1133	1	-	-0.1199	0.9997	-	-0.2798	1	-	0.1172	1	-	0.1003	1
A_42_P704429	Fgf13	-	-0.0197	1	-	0.4981	1	-	0.5171	1	-	0.136	1	-	0.8029	0.64	-	0.1548	1	-	0.8233	1	-	0.5304	1
A_42_P704471	Zfand3	-	-0.0018	1	-	-0.1724	1	-	0.0655	1	-	0.1343	1	-	0.3931	0.9324	-	-0.1871	1	-	0.3332	1	-	0.2386	1
A_42_P704583	LOC690349	-	0.1043	1	-	0.0649	1	-	-0.0821	1	-	-0.0736	1	-	-0.2918	0.9813	-	0.0119	1	-	-0.0574	1	-	0.0526	1
A_42_P704784	Brsk2	-	-0.0302	1	-	-0.2989	1	-	0.2731	1	-	-0.1807	1	-	0.0503	0.9997	-	-0.2305	1	-	0.6245	1	-	0.3635	1
A_42_P704824	Cirh1a	-	0.0062	1	-	0.026	1	-	0.0016	1	-	-0.0198	1	-	-0.023	0.9997	-	-0.0113	1	-	0.2396	1	-	0.2698	1
A_42_P704869	Phf19	-	1.2079	1	-	0.4806	1	-	0.3066	1	-	0.3006	1	-	0.274	0.9997	-	0.4446	1	-	-0.3691	1	-	-0.2673	1
A_42_P705083	Il17b	-	1.0665	1	-	-0.059	1	-	-0.3346	1	-	0.2498	1	-	-0.028	0.9997	-	0.2477	1	-	-0.2658	1	-	-0.7986	1
A_42_P705090		-	-0.3215	1	-	-0.0207	1	-	-0.2402	1	-	-0.0742	1	-	-0.2641	0.9997	-	-0.1661	1	-	-0.2023	1	-	-0.0321	1
A_42_P705255	Pcyt1a	-	0.0702	1	-	0.0033	1	-	0.1063	1	-	0.0829	1	-	0.1303	0.9997	-	0.1265	1	-	0.1775	1	-	0.174	1
A_42_P705302	Larp4b	-	0.0574	1	-	-0.0876	1	-	0.0379	1	-	0.0065	1	-	-0.0321	0.9997	-	-0.0134	1	-	-0.0466	1	-	-0.0188	1
A_42_P705337	Msl1	-	0.2444	1	-	0.066	1	-	0.0172	1	-	0.0209	1	-	0.1448	0.9997	-	-0.153	1	-	-0.0348	1	-	-0.117	1
A_42_P705481	Il6st	-	0.2898	1	-	0.1358	1	-	0.2616	1	-	0.2788	1	-	0.3035	0.9997	-	0.0254	1	-	0.2518	1	-	0.1113	1
A_42_P705502	Fam102a	-	-0.2944	1	-	0.1911	1	-	-0.2546	1	-	-0.1975	1	-	-0.5251	0.8203	-	0.1005	1	-	-0.9	0.9447	-	-0.1006	1
A_42_P707010	Zfp266	-	0.1162	1	-	0.0391	1	-	-0.0599	1	-	0.0428	1	-	-0.3584	0.9997	-	0.2004	1	-	-0.1407	1	-	-0.0035	1
A_42_P707099	Kmt2e	-	-0.2661	1	-	-0.1294	1	-	-0.2988	1	-	-0.2192	1	-	-0.3966	0.9161	-	-0.1494	1	-	-0.3728	1	-	-0.2186	1
A_42_P707230	Rcn2	-	-0.5071	1	-	-0.3568	1	-	-0.337	1	-	-0.333	1	-	-0.5567	0.5866	-	-0.166	1	-	-0.1128	1	-	0.1412	1
A_42_P707818	Tmcc2	-	0.1491	1	-	-0.2637	1	-	0.4116	1	-	0.036	1	-	0.9214	0.5918	-	-0.0079	1	-	0.3939	1	-	-0.0582	1
A_42_P707838	Man2a1	-	-0.9717	0.4748	-	-0.1851	1	-	-0.5179	1	-	-0.3912	1	-	-1.2261	0.0202	-	-0.1465	1	-	-0.9051	0.8565	-	0.0715	1
A_42_P707872	Stk39	-	0.3855	1	-	-0.1579	1	-	0.108	1	-	-0.117	1	-	0.2184	0.9997	-	-0.079	1	-	-0.1138	1	-	-0.2448	1
A_42_P707970	Mgat1	-	0.0766	1	-	0.0216	1	-	-0.1493	1	-	-0.123	1	-	-0.1511	0.9997	-	-0.0485	1	-	-0.2251	1	-	-0.2228	1
A_42_P708068	Egr4	-	-1.5482	0.9553	-	-0.4515	1	-	-1.5685	1	-	-0.7995	1	-	-2.0913	0.2194	-	-1.1431	1	-	-1.7559	0.5096	-	1.0637	1
A_42_P708181	Kntc1	-	1.0211	1	-	0.9528	1	-	-0.7378	1	-	-0.1916	1	-	-1.2256	0.6927	-	0.5929	1	-	-2.3207	0.1015	-	-1.0831	1
A_42_P708448	Capza1	-	0.4018	1	-	0.2464	1	-	-0.04	1	-	0.0098	1	-	-0.1128	0.9997	-	0.1577	1	-	-0.2223	1	-	-0.2338	1
A_42_P708541	Mrps5	-	-0.0777	1	-	-0.1707	1	-	0.1134	1	-	-0.0031	1	-	0.2955	0.9997	-	-0.1236	1	-	0.3547	1	-	0.1666	1
A_42_P708569	Ube3a	-	0.0533	1	-	-0.0788	1	-	0.2993	1	-	-0.0952	1	-	0.1503	0.9997	-	-0.1099	1	-	0.3687	1	-	0.0651	1
A_42_P708593	Per2	-	-1.2458	0.8288	-	-0.9216	1	-	-0.9726	1	-	-0.9474	1	-	-1.5453	0.2008	-	-0.9234	1	-	-0.384	1	-	0.444	1
A_42_P708614	Ndufa6	-	-0.148	1	-	-0.188	1	-	-0.0151	1	-	-0.0122	1	-	0.1577	0.9886	-	-0.1949	1	-	0.0401	1	-	-0.1355	1
A_42_P708873	Rap1a	-	-0.1757	1	-	-0.055	1	-	-0.1291	1	-	-0.0869	1	-	-0.2073	0.9997	-	-0.3074	1	-	0.2462	1	-	0.1069	1
A_42_P709191	Slc21a4	-	-0.1789	1	-	-0.1848	1	-	-0.2138	1	-	-0.0595	1	-	-0.234	0.9997	-	-0.1032	1	-	0.8699	1	-	-0.0685	1
A_42_P709423	Mlph	-	-1	1	-	-0.7974	1	-	-0.3505	1	-	-0.5371	1	-	-0.9794	0.9479	-	-0.8041	1	-	-0.398	1	-	-0.1336	1
A_42_P709665	Ehmt1	-	0.2326	1	-	0.1874	1	-	0.1244	1	-	0.2208	1	-	0.0229	0.9997	-	0.195	1	-	0.0253	1	-	0.0758	1
A_42_P710324	Nkiras1	-	-0.1917	1	-	0.0321	1	-	0.1003	1	-	0.0221	1	-	0.6192	0.9543	-	-0.2949	1	-	0.7151	1	-	0.4261	1
A_42_P711139	Cyp1a2	-	-0.604	1	-	-0.4951	1	-	-0.5434	1	-	-0.218	1	-	-0.5608	0.9394	-	-0.5459	1	-	-0.5051	1	-	-0.3081	1
A_42_P711464	Ccdc19	-	-0.6382	1	-	-0.0335	1	-	0.352	1	-	0.0665	1	-	-0.2036	0.9997	-	-0.1024	1	-	0.0915	1	-	0.2528	1
A_42_P711568	Ranbp6	-	-0.0711	1	-	-0.0712	1	-	-0.0835	1	-	-0.017	1	-	-0.1272	0.9997	-	-0.2394	1	-	0.038	1	-	-0.0157	1
A_42_P711589	Sfxn3	-	-0.389	1	-	-0.2731	1	-	-0.0719	1	-	-0.2839	1	-	-0.3763	0.9997	-	-0.014	1	-	-0.2116	1	-	0.2579	1
A_42_P712191	Gins1	-	-0.0137	1	-	0.181	1	-	-0.6774	1	-	-0.3619	1	-	-0.979	0.7909	-	-0.0913	1	-	-1.1654	1	-	-1.0585	1
A_42_P712297	Fa2h	-	1.6301	0.7244	-	-0.4289	1	-	0.9293	1	-	0.4341	1	-	1.5281	0.3564	-	0.8498	1	-	-0.3344	1	-	-0.0288	1
A_42_P712718	Mmadhc	-	-0.0359	1	-	0.0371	1	-	0.0976	1	-	0.1672	1	-	0.2664	0.9997	-	-0.0114	1	-	0.4484	1	-	0.0629	1
A_42_P712801	Entpd3	-	-1.67	1	-	-0.6764	1	-	-0.9446	1	-	-0.6725	1	-	-1.721	0.6628	-	-0.0378	1	-	-1.4729	1	-	-0.4277	1
A_42_P712949	Tspan17	-	-0.3856	1	-	-0.3617	1	-	-0.833	1	-	-0.5161	1	-	-0.6508	0.9839	-	-0.4284	1	-	-0.6692	1	-	-0.4653	1
A_42_P713239	Rab22a	-	0.1723	1	-	0.1833	1	-	0.102	1	-	0.1512	1	-	-0.115	0.9997	-	0.1949	1	-	-0.0016	1	-	0.0161	1
A_42_P713737	Fam173a	-	-0.4544	1	-	-0.1658	1	-	-0.3457	1	-	-0.0856	1	-	-0.307	0.9997	-	-0.1001	1	-	-0.1848	1	-	0.0015	1
A_42_P713844	Setd6	-	0.4311	1	-	0.1735	1	-	0.2988	1	-	0.2483	1	-	0.2972	0.9997	-	0.4061	1	-	0.2848	1	-	0.3206	1
A_42_P713907	Pomk	-	-0.1696	1	-	-0.1715	1	-	-0.1673	1	-	-0.1307	1	-	-0.1446	0.9997	-	-0.1891	1	-	-0.029	1	-	0.0476	1
A_42_P713975	Swi5	-	0.0559	1	-	-0.1646	1	-	-0.1807	1	-	-0.1068	1	-	-0.5346	0.7856	-	-0.0819	1	-	-0.2835	1	-	-0.0345	1
A_42_P714010	Dazap2	-	-0.4364	1	-	0.0003	1	-	-0.2717	1	-	-0.1907	1	-	-0.6442	0.5835	-	-0.1051	1	-	-0.3374	1	-	-0.0363	1
A_42_P714075	Sec11a	-	-0.5139	1	-	-0.1481	1	-	-0.3888	1	-	-0.234	1	-	-0.856	0.3397	-	-0.1134	1	-	-0.3389	1	-	-0.06	1
A_42_P714133	Snrpd2	-	0.1465	1	-	0.0717	1	-	-0.0957	1	-	-0.0845	1	-	-0.0963	0.9997	-	0.0518	1	-	-0.0194	1	-	0.0686	1
A_42_P714166	Lax1	-	-0.0144	1	-	-0.4641	1	-	-1.3133	1	-	-1.1985	1	-	-0.568	0.9997	-	-1.4463	0.8152	-	-1.1079	1	-	-0.8932	1
A_42_P714281	Ccdc58	-	0.0922	1	-	-0.0425	1	-	0.0693	1	-	0.0121	1	-	0.0592	0.9997	-	-0.0411	1	-	0.1905	1	-	0.0961	1
A_42_P714311	Ccl3	-	-1.1762	1	-	-0.8218	1	-	-1.7945	1	-	-1.4519	1	-	-1.0709	0.8236	-	-1.4646	1	-	-1.2823	1	-	-1.4934	0.8463
A_42_P714723	Tal1	-	-0.1492	1	-	-0.2253	1	-	0.0522	1	-	0.2	1	-	0.0964	0.9997	-	0.1286	1	-	0.2758	1	-	0.3425	1
A_42_P714831	Srek1ip1	-	0.1322	1	-	0.074	1	-	0.0871	1	-	0.0185	1	-	-0.0169	0.9997	-	-0.0031	1	-	0.0822	1	-	0.0326	1
A_42_P715070	Ccng2	-	0.1409	1	-	-0.5524	1	-	-0.3239	1	-	-0.2918	1	-	-0.1218	0.9997	-	-0.3276	1	-	-0.1031	1	-	-0.272	1
A_42_P715210	Abcg3l3	-	-0.9336	1	-	-0.8759	1	-	-0.3433	1	-	-0.5173	1	-	-1.1975	0.7713	-	-0.1003	1	-	-0.4375	1	-	-0.4949	1
A_42_P715449	Alg6	-	-0.1955	1	-	-0.2235	1	-	-0.1497	1	-	-0.0777	1	-	-0.334	0.9997	-	-0.1324	1	-	0.0309	1	-	-0.1373	1
A_42_P716283	Zmym1	-	-0.1778	1	-	-0.1347	1	-	-0.2823	1	-	-0.2876	1	-	-0.4043	0.9911	-	-0.3624	1	-	0.0188	1	-	0.0564	1
A_42_P716352	Gstm7	-	-0.1377	1	-	-0.2465	1	-	0.2514	1	-	-0.2787	1	-	0.6992	0.5428	-	-0.3774	1	-	0.3295	1	-	-0.2189	1
A_42_P716371	Psmd6	-	-0.0596	1	-	-0.1091	1	-	-0.0116	1	-	-0.031	1	-	0.0755	0.9997	-	-0.1459	1	-	0.2417	1	-	0.0479	1
A_42_P716512	Cmya5	-	-0.8186	1	-	-1.1415	1	-	0.2912	1	-	-0.0098	1	-	0.7177	0.1063	-	-2.0076	0.2234	-	0.3751	1	-	-0.425	1
A_42_P716531	Mrpl28	-	-0.004	1	-	-0.1973	1	-	-0.0484	1	-	0.0823	1	-	0.1714	0.9997	-	-0.0844	1	-	0.0397	1	-	-0.0497	1
A_42_P716750	Wwp1	-	-0.0057	1	-	-0.2299	1	-	0.5593	1	-	0.1507	1	-	0.7229	0.6623	-	-0.354	1	-	0.6678	1	-	0.2617	1
A_42_P717175	Pla2g2d	-	0.4162	1	-	-0.3016	1	-	-0.8757	1	-	-0.5441	1	-	-0.6046	0.9381	-	-0.6305	1	-	-0.3065	1	-	-0.887	1
A_42_P717643	Nck1	-	-0.05	1	-	-0.1483	1	-	-0.0496	1	-	-0.1741	1	-	-0.1836	0.9997	-	-0.1322	1	-	-0.0794	1	-	-0.0865	1
A_42_P717654	LOC682914	-	-0.2931	1	-	-0.1883	1	-	-0.2129	1	-	-0.0082	1	-	-0.2627	0.9997	-	-0.117	1	-	0.0518	1	-	0.0448	1
A_42_P718022	Tnni2	-	-0.5118	0.8085	-	-0.9332	0.867	-	0.0693	1	-	-0.1115	1	-	0.0424	0.9997	-	-2.0634	0.4266	-	0.0197	1	-	-0.3787	1
A_42_P718324	Usp34	-	-0.1311	1	-	-0.0294	1	-	-0.1021	1	-	0.0405	1	-	-0.2298	0.9997	-	-0.1376	1	-	-0.0545	1	-	0.0112	1
A_42_P718331	Sstr3	-	-0.2057	1	-	0.2693	1	-	-0.9862	1	-	-1.2104	1	-	-0.9409	0.9331	-	-1.5645	1	-	-0.5222	1	-	-1.1587	1
A_42_P718418	Fibin	-	0.1188	1	-	-0.7471	1	-	0.0543	1	-	-0.0261	1	-	0.3812	0.9997	-	-0.7534	1	-	-0.2504	1	-	-1.6273	0.301
A_42_P718525	Zfand1	-	-0.1009	1	-	-0.0915	1	-	0.1115	1	-	-0.0113	1	-	-0.0163	0.9997	-	-0.1483	1	-	0.2466	1	-	0.2762	1
A_42_P719060	Fam76b	-	0.0628	1	-	0.1407	1	-	-0.2999	1	-	-0.0955	1	-	-0.5235	0.9863	-	-0.0526	1	-	-0.391	1	-	-0.1754	1
A_42_P719179	Rsu1	-	-0.5265	1	-	-0.1839	1	-	-0.235	1	-	-0.1643	1	-	-0.4114	0.9076	-	-0.0928	1	-	-0.0206	1	-	0.1276	1
A_42_P719478	Utp20	-	0.3784	1	-	0.7113	1	-	0.2577	1	-	0.2949	1	-	-0.2539	0.9997	-	0.4545	1	-	0.4979	1	-	0.4515	1
A_42_P719607	Ppbp	-	0.312	1	-	0.0514	1	-	0.0606	1	-	0.0162	1	-	0.6363	0.9839	-	-0.0423	1	-	0.7925	1	-	0.4061	1
A_42_P720077	Fmo5	-	-1.7846	0.8568	-	-0.4109	1	-	-0.5126	1	-	-0.6373	1	-	-1.2401	0.7536	-	-0.4357	1	-	-0.6084	1	-	0.1821	1
A_42_P720155		-	0.2339	1	-	0.038	1	-	-0.6712	1	-	-0.6062	1	-	-0.9626	0.7655	-	-0.6991	1	-	-0.7185	1	-	-0.9061	1
A_42_P721011	Psma5	-	0.2357	1	-	0.05	1	-	-0.0517	1	-	0.0752	1	-	-0.0058	0.9997	-	0.1025	1	-	0.0748	1	-	-0.0173	1
A_42_P721270	Nfix	-	0.0349	1	-	-0.1295	1	-	0.2234	1	-	0.2315	1	-	0.4158	0.5667	-	-0.0218	1	-	0.2291	1	-	-0.0638	1
A_42_P721590	Brix1	-	-0.0926	1	-	-0.0703	1	-	-0.0449	1	-	0.0168	1	-	-0.2315	0.9997	-	-0.017	1	-	0.0533	1	-	0.0469	1
A_42_P721692	Inpp4b	-	0.068	1	-	-0.7173	1	-	-0.0797	1	-	-0.5625	1	-	-0.0361	0.9997	-	-0.3493	1	-	0.5148	1	-	-0.2958	1
A_42_P721883	Serpind1	-	-0.229	1	-	-0.2642	1	-	-0.1652	1	-	0.5198	1	-	-0.1949	0.9997	-	-0.0639	1	-	-0.317	1	-	-0.3809	1
A_42_P722299	Cisd2	-	0.3374	1	-	0.1006	1	-	0.2997	1	-	0.1631	1	-	0.2878	0.9997	-	0.1926	1	-	0.4276	1	-	0.2878	1
A_42_P722646	Prpf40b	-	-0.3874	1	-	0.0093	1	-	-0.0754	1	-	0.1131	1	-	-0.0071	0.9997	-	0.0669	1	-	0.3034	1	-	0.354	1
A_42_P722781	Tbc1d9	-	-0.0503	1	-	0.4638	1	-	0.7307	1	-	-0.0573	1	-	0.133	0.9997	-	-0.136	1	-	0.184	1	-	0.1204	1
A_42_P722862	Selm	-	-0.3693	1	-	-0.3527	1	-	-0.2564	1	-	-0.2658	1	-	-0.3421	0.9702	-	0.0024	1	-	-0.4034	1	-	-0.0035	1
A_42_P722904	Slc4a1ap	-	-0.4596	1	-	-0.4811	1	-	0.2132	1	-	-0.3275	1	-	0.4905	0.5543	-	-0.623	1	-	0.5033	1	-	-0.0372	1
A_42_P722994	Ripk1	-	-0.2602	1	-	-0.1581	1	-	-0.4374	1	-	-0.2123	1	-	-0.7939	0.9131	-	-0.1552	1	-	-0.7316	1	-	-0.3018	1
A_42_P723173	Id1	-	-1.1922	1	-	-0.8758	1	-	-0.5476	1	-	-0.4867	1	-	-1.0645	0.5803	-	-0.1613	1	-	-0.7507	1	-	0.0747	1
A_42_P723244	Arhgef4	-	0.4995	1	-	-0.1743	1	-	-0.6239	1	-	0.5281	1	-	0.0947	0.9997	-	1.1788	1	-	-2.0537	0.6168	-	0.0374	1
A_42_P723437	Thyn1	-	-0.3568	1	-	-0.1824	1	-	-0.1135	1	-	-0.0915	1	-	-0.0645	0.9997	-	-0.031	1	-	0.4593	1	-	0.6796	1
A_42_P723540	Dyrk3	-	-0.5537	1	-	-0.0314	1	-	-0.653	1	-	-0.3716	1	-	-1.0377	0.6556	-	0.2405	1	-	-1.3408	0.9166	-	0.6729	1
A_42_P723584	Naa30	-	-0.0862	1	-	0.0272	1	-	0.0869	1	-	-0.0911	1	-	0.0443	0.9997	-	-0.072	1	-	0.2052	1	-	0.1464	1
A_42_P723641	Popdc2	-	-0.1289	1	-	-0.075	1	-	0.5301	1	-	0.0737	1	-	1.1083	0.1334	-	-0.3344	1	-	1.0309	0.8275	-	-0.0941	1
A_42_P723851	Plcl1	-	-0.0641	1	-	-0.175	1	-	0.0377	1	-	0.1009	1	-	0.2786	0.9997	-	-0.2683	1	-	0.1562	1	-	-0.0742	1
A_42_P724142	Mphosph10	-	0.1148	1	-	0.1159	1	-	-0.0793	1	-	0.0495	1	-	-0.071	0.9997	-	-0.0617	1	-	0.1473	1	-	0.149	1
A_42_P724281	Nsmce1	-	-0.3705	1	-	-0.1446	1	-	-0.2355	1	-	-0.0796	1	-	-0.3313	0.9997	-	-0.11	1	-	0.0723	1	-	0.1599	1
A_42_P724510	Epdr1	-	-0.063	1	-	-0.7514	1	-	0.6869	1	-	-0.1141	1	-	0.9889	0.2572	-	-0.4073	1	-	0.5213	1	-	-0.3895	1
A_42_P724535	Pomgnt1	-	-0.1935	1	-	-0.0139	1	-	-0.1025	1	-	-0.0987	1	-	0.0068	0.9997	-	-0.1449	1	-	0.2136	1	-	-0.0375	1
A_42_P724988	Rab32	-	-0.1968	1	-	-0.1297	1	-	-0.1028	1	-	-0.0804	1	-	-0.5082	0.9896	-	0.1535	1	-	-0.1414	1	-	-0.0255	1
A_42_P726234	Tex33	-	-0.5041	1	-	-0.932	1	-	-0.3103	1	-	0.1443	1	-	-0.5122	0.9997	-	-0.7767	1	-	0.2174	1	-	0.2613	1
A_42_P726293	Coq9	-	-0.2062	1	-	-0.4205	1	-	0.1716	1	-	0.0969	1	-	0.5418	0.3745	-	-0.3091	1	-	0.1364	1	-	-0.3193	1
A_42_P726363	Smcp	-	0.1644	1	-	0.1473	1	-	-0.0157	1	-	-0.0668	1	-	0.6887	0.9893	-	0.213	1	-	0.4016	1	-	0.9222	1
A_42_P726392	Erlin1	-	0.2936	1	-	0.0262	1	-	0.2769	1	-	0.0565	1	-	0.0488	0.9997	-	0.2642	1	-	-0.0587	1	-	0.0651	1
A_42_P726573	Npr2	-	-0.34	1	-	-0.3218	1	-	-0.0433	1	-	-0.1103	1	-	0.057	0.9997	-	-0.1025	1	-	0.0544	1	-	-0.1949	1
A_42_P726743	Adck1	-	-0.4046	1	-	-0.1369	1	-	-0.0971	1	-	0.0082	1	-	-0.1585	0.9997	-	-0.1294	1	-	0.2113	1	-	0.2491	1
A_42_P727022	Rab40b	-	-0.1588	1	-	0.1473	1	-	0.1908	1	-	0.1176	1	-	0.4762	0.9997	-	-0.1253	1	-	0.8507	1	-	0.4837	1
A_42_P727191	Csrp2	-	0.6493	1	-	-0.0927	1	-	-0.8405	1	-	-0.7808	0.7649	-	-0.6952	0.3829	-	-0.9895	0.5157	-	-1.0832	0.2339	-	-0.9664	0.5009
A_42_P727368	Cdca7	-	2.0017	0.1878	-	0.4845	1	-	-0.7893	1	-	-0.1331	1	-	-0.2089	0.9997	-	-0.1388	1	-	-1.8614	0.2411	-	-2.0297	0.1576
A_42_P727584	Mapk6	-	-0.0217	1	-	0.124	1	-	0.331	1	-	-0.1498	1	-	0.4099	0.9954	-	-0.0828	1	-	0.4629	1	-	0.2524	1
A_42_P728032	Gas1	-	-0.0081	1	-	0.2454	1	-	0.1851	1	-	0.0957	1	-	0.1689	0.9997	-	0.0474	1	-	-0.1468	1	-	-0.1861	1
A_42_P728102	Pmm2	-	-0.0243	1	-	-0.0535	1	-	-0.0047	1	-	0.0095	1	-	-0.0299	0.9997	-	0.0992	1	-	-0.0093	1	-	0.0889	1
A_42_P728230	Cnot4	-	-0.1443	1	-	-0.1054	1	-	-0.0584	1	-	-0.0157	1	-	-0.2595	0.9997	-	-0.0803	1	-	0.0358	1	-	0.1382	1
A_42_P728472	Rps4x	-	0.0988	1	-	0.0361	1	-	-0.1627	1	-	-0.0902	1	-	-0.3549	0.7496	-	0.0095	1	-	-0.2419	1	-	-0.1902	1
A_42_P728887	Gstcd	-	0.1934	1	-	0.2602	1	-	-0.1367	1	-	0.1358	1	-	-0.4674	0.9503	-	0.3278	1	-	-0.3461	1	-	-0.0071	1
A_42_P729012	Cercam	-	-0.035	1	-	-0.3477	1	-	-0.1534	1	-	-0.2299	1	-	-0.1268	0.9997	-	-0.0435	1	-	-0.1349	1	-	-0.3716	1
A_42_P729711	Ube2t	-	1.2901	1	-	0.4438	1	-	-0.7677	1	-	-0.321	1	-	-1.0009	0.9224	-	0.1354	1	-	-1.9066	0.6935	-	-2.3956	0.2275
A_42_P729743	Fxyd6	-	0.5757	1	-	-0.9134	1	-	0.3203	1	-	-0.2423	1	-	0.7935	0.5786	-	-0.2494	1	-	0.1981	1	-	-1.2888	0.8651
A_42_P729801	Fastk	-	-0.1464	1	-	-0.1598	1	-	0.0683	1	-	-0.0306	1	-	0.294	0.9853	-	-0.1222	1	-	0.1067	1	-	-0.0243	1
A_42_P730047	Havcr1	-	-0.184	1	-	-0.0701	1	-	-0.0095	1	-	-0.0069	1	-	-0.2211	0.9997	-	-0.1131	1	-	-0.0569	1	-	-0.0631	1
A_42_P730229	Myo1d	-	-0.4786	1	-	-0.3762	1	-	-0.1692	1	-	-0.0608	1	-	-0.5931	0.8289	-	-0.0007	1	-	-0.646	1	-	0.007	1
A_42_P730292	Kansl2	-	0.1169	1	-	-0.0884	1	-	0.0134	1	-	0.0116	1	-	0.048	0.9997	-	-0.2167	1	-	0.0251	1	-	-0.0385	1
A_42_P730320	Clhc1	-	-0.8947	1	-	-0.5456	1	-	-0.6497	1	-	-0.5248	1	-	-1.3215	0.6033	-	-0.2793	1	-	-0.6741	1	-	-0.1027	1
A_42_P730370	Csnk2a2	-	0.2024	1	-	-0.0173	1	-	0.0937	1	-	0.02	1	-	-0.0281	0.9997	-	0.0803	1	-	0.0036	1	-	-0.0412	1
A_42_P730411	Elf2	-	-0.0063	1	-	-0.0984	1	-	-0.0499	1	-	-0.1661	1	-	-0.1251	0.9997	-	-0.2299	1	-	0.0662	1	-	0.0299	1
A_42_P731510	Mnt	-	-0.364	1	-	-0.2747	1	-	-0.3138	1	-	-0.2897	1	-	-0.639	0.3099	-	-0.2382	1	-	-0.2542	1	-	0.2551	1
A_42_P731541	Psmb5	-	0.0099	1	-	-0.1802	1	-	-0.0202	1	-	-0.0591	1	-	0.0535	0.9997	-	-0.1191	1	-	-0.0028	1	-	-0.0555	1
A_42_P732101	Slc22a23	-	1.0853	1	-	0.1348	1	-	0.8414	1	-	0.3682	1	-	1.0455	0.7046	-	0.4487	1	-	0.3544	1	-	-0.3124	1
A_42_P732189	Rpl15	-	-0.1398	1	-	-0.0253	1	-	-0.0208	1	-	-0.04	1	-	-0.283	0.9997	-	0.0816	1	-	-0.074	1	-	-0.0101	1
A_42_P732251	Phldb2	-	0.2679	1	-	0.2466	1	-	0.2868	1	-	0.2128	1	-	0.5318	0.9997	-	0.1586	1	-	0.1871	1	-	-0.1204	1
A_42_P732259	Fam26f	-	0.3231	1	-	-0.0983	1	-	-0.4805	1	-	-0.1913	1	-	-0.6845	0.9311	-	-0.4989	1	-	0.0324	1	-	-0.6816	1
A_42_P733027	Zc3h8	-	-0.015	1	-	-0.2003	1	-	0.1895	1	-	0.1101	1	-	0.2451	0.9997	-	-0.0811	1	-	0.3136	1	-	0.2132	1
A_42_P733076	Cdk12	-	0.1393	1	-	-0.1376	1	-	-0.0441	1	-	-0.1885	1	-	-0.3681	0.9997	-	-0.0769	1	-	-0.187	1	-	-0.0092	1
A_42_P733175	Rnf217	-	0.2169	1	-	0.4261	1	-	0.6008	1	-	0.1999	1	-	0.6767	0.6253	-	-0.2188	1	-	0.8001	1	-	0.2336	1
A_42_P733209	Dgat2	-	-0.0966	1	-	-0.9253	1	-	-0.3883	1	-	-0.4672	1	-	-0.4015	0.8368	-	-0.4505	1	-	-0.7618	0.9447	-	-0.5075	1
A_42_P733671	Tnfsf10	-	-0.2214	1	-	-0.2635	1	-	-0.1103	1	-	-0.0174	1	-	-0.6887	0.9669	-	0.0728	1	-	-0.2347	1	-	-0.2004	1
A_42_P734094	Notch4	-	-0.3833	1	-	-0.3618	1	-	-0.1996	1	-	-0.1259	1	-	-0.3175	0.9997	-	-0.3176	1	-	-0.0866	1	-	0.0484	1
A_42_P734384	Sptlc1	-	0.0043	1	-	-0.0158	1	-	-0.109	1	-	-0.071	1	-	-0.4216	0.8338	-	0.1596	1	-	-0.3237	1	-	-0.059	1
A_42_P734476	Ttll3	-	-0.9028	1	-	-0.2653	1	-	-0.6279	1	-	-0.4385	1	-	-0.7478	0.8368	-	-0.4778	1	-	-0.7634	1	-	-0.3961	1
A_42_P734688	Tec	-	0.2507	1	-	-0.0514	1	-	-0.1208	1	-	0.0212	1	-	-0.262	0.9997	-	0.0868	1	-	-0.3081	1	-	-0.1444	1
A_42_P734749	Lrfn3	-	-0.8789	1	-	-0.2036	1	-	-0.342	1	-	-0.073	1	-	-0.7327	0.7822	-	-0.1103	1	-	-0.2305	1	-	0.0826	1
A_42_P734768	E2f5	-	-0.2381	1	-	0.268	1	-	-0.1847	1	-	0.1326	1	-	-0.5781	0.9997	-	0.2382	1	-	-0.2552	1	-	0.1476	1
A_42_P735218		-	0.3973	1	-	0.1509	1	-	0.4313	1	-	0.2279	1	-	0.2923	0.9997	-	0.1896	1	-	0.3672	1	-	0.2214	1
A_42_P735279	Smarca2	-	-0.278	1	-	-0.1525	1	-	-0.024	1	-	0.0227	1	-	-0.1363	0.9997	-	0.005	1	-	-0.0594	1	-	0.0449	1
A_42_P735417	Fcgr2b	-	0.0767	1	-	-0.2391	1	-	-0.3003	1	-	0.1839	1	-	-0.2381	0.9997	-	0.2069	1	-	0.3081	1	-	-0.6424	1
A_42_P735670	Mpp5	-	-0.2038	1	-	-0.1059	1	-	0.1365	1	-	-0.0637	1	-	0.0871	0.9997	-	-0.2084	1	-	0.2118	1	-	0.1266	1
A_42_P735730	Dapp1	-	0.3229	1	-	-0.0754	1	-	-0.5648	1	-	-0.5214	1	-	-0.8959	0.9097	-	-0.2481	1	-	-0.169	1	-	-0.6351	1
A_42_P735934	Dpf1	-	0.1868	1	-	-0.247	1	-	0.1718	1	-	0.1462	1	-	0.1511	0.9997	-	0.0511	1	-	0.3379	1	-	-0.0423	1
A_42_P736258	Gria4	-	-1.3584	0.8861	-	-1.0945	1	-	-1.0058	1	-	-0.2441	1	-	-0.8813	0.8614	-	-0.5698	1	-	-0.1294	1	-	-0.5668	1
A_42_P736315	Rtp4	-	-0.7925	1	-	0	1	-	-0.2565	1	-	-0.2744	1	-	-0.0086	0.9997	-	-0.4031	1	-	0.3706	1	-	0.4146	1
A_42_P736530	RGD1563091	-	-0.1096	1	-	-0.0841	1	-	-0.3332	1	-	-0.2057	1	-	-0.4794	0.9903	-	-0.0278	1	-	-0.0591	1	-	0.035	1
A_42_P736812	Prkcdbp	-	0.319	1	-	-0.2669	1	-	0.0843	1	-	0.0452	1	-	0.1726	0.9997	-	0.0038	1	-	-0.131	1	-	-0.3633	1
A_42_P737148	Prkar1b	-	-0.0526	1	-	-0.1656	1	-	-0.2854	1	-	-0.3041	1	-	-0.4364	0.9997	-	0.2278	1	-	-0.4831	1	-	-0.0922	1
A_42_P738277	Kcnk6	-	0.4602	1	-	0.1599	1	-	-0.3282	1	-	-0.1913	1	-	-0.3604	0.9997	-	-0.1644	1	-	-0.7263	1	-	-0.8082	1
A_42_P738431	Klk6	-	2.3718	0.3032	-	0.2776	1	-	-0.0633	1	-	0.8445	1	-	2.0969	0.2378	-	0.4924	1	-	-2.0356	0.3908	-	-1.8578	0.3452
A_42_P738438	Hic2	-	-0.1931	1	-	0.145	1	-	-0.4166	1	-	0.0211	1	-	-0.3419	0.9497	-	-0.1053	1	-	-0.1452	1	-	-0.1633	1
A_42_P738520	MGC94199	-	-0.5173	1	-	-0.2809	1	-	-0.2728	1	-	-0.3678	1	-	-0.7843	0.2949	-	-0.1842	1	-	-0.2606	1	-	0.1288	1
A_42_P738549	Napsa	-	-0.2266	1	-	-0.1309	1	-	-0.5001	1	-	0.0818	1	-	-0.5459	0.7763	-	-0.1408	1	-	-0.0775	1	-	-0.0147	1
A_42_P738559	Pdgfa	-	-0.2268	1	-	-0.139	1	-	-0.0198	1	-	-0.0269	1	-	0.0671	0.9997	-	-0.1366	1	-	0.1698	1	-	0.0502	1
A_42_P739060	Gabpa	-	0.0434	1	-	-0.0821	1	-	-0.0101	1	-	-0.0957	1	-	-0.0804	0.9997	-	-0.1504	1	-	0.1074	1	-	-0.0004	1
A_42_P739079	Armcx2	-	-0.8529	1	-	-0.3117	1	-	-0.4707	1	-	-0.1968	1	-	-0.8178	0.6473	-	-0.1555	1	-	-0.5012	1	-	0.0004	1
A_42_P739860	Dusp5	-	0.7379	1	-	0.0651	1	-	0.1839	1	-	0.0088	1	-	0.0481	0.9997	-	0.6218	1	-	-0.6808	1	-	-0.2429	1
A_42_P739929		-	0.4083	1	-	2.4431	0.0523	-	0.8523	1	-	0.4227	1	-	-0.7548	0.6274	-	-0.1538	1	-	0.6735	1	-	1.9491	0.0656
A_42_P740161	Wrap53	-	-0.0099	1	-	-0.017	1	-	-0.1605	1	-	-0.0492	1	-	-0.2279	0.9997	-	-0.0792	1	-	-0.1142	1	-	0.1701	1
A_42_P740370	Cpxm2	-	0.7034	1	-	-0.6057	1	-	0.2472	1	-	0.1442	1	-	0.759	0.5918	-	-0.1571	1	-	-0.1865	1	-	-1.0602	0.8081
A_42_P740386	Zfp513	-	-0.062	1	-	-0.1102	1	-	-0.1415	1	-	-0.1474	1	-	-0.4324	0.9652	-	-0.0387	1	-	-0.216	1	-	-0.0545	1
A_42_P740730	Gtf2a1l	-	0.7735	1	-	-0.3158	1	-	0.4717	1	-	0.4724	1	-	0.599	0.9635	-	-0.1904	1	-	0.4285	1	-	-0.8215	1
A_42_P740939	St3gal4	-	-0.4903	1	-	-0.4235	1	-	-0.2356	1	-	-0.3708	1	-	-0.1751	0.9997	-	-0.3018	1	-	-0.5373	1	-	-0.0998	1
A_42_P740980	Brd4	-	-0.0889	1	-	0.0959	1	-	-0.0939	1	-	0.0585	1	-	-0.2401	0.9997	-	-0.0013	1	-	-0.114	1	-	0.0584	1
A_42_P741034	Rnf128	-	-2.7495	0.0572	-	-0.6537	1	-	-0.9956	1	-	-0.9731	1	-	-2.6299	0.0508	-	-0.7353	1	-	-1.5287	1	-	0.3593	1
A_42_P742084	Mok	-	-0.5653	1	-	-0.1558	1	-	-0.3185	1	-	0.0079	1	-	-0.5374	0.8952	-	0.1102	1	-	0.2665	1	-	0.9355	1
A_42_P742797	Brf1	-	-0.3884	1	-	-0.1	1	-	-0.4198	1	-	-0.0941	1	-	-0.6835	0.8521	-	-0.0313	1	-	-0.3272	1	-	-0.0287	1
A_42_P742882	Slc12a2	-	-0.1864	1	-	-0.2179	1	-	0.2897	1	-	0.0892	1	-	0.4964	0.8415	-	-0.1329	1	-	0.2616	1	-	0.1585	1
A_42_P743310	Atp5f1	-	-0.1764	1	-	-0.2822	1	-	-0.0069	1	-	0.0134	1	-	0.207	0.8801	-	-0.1974	1	-	0.0817	1	-	-0.1387	1
A_42_P743350	Uqcr10	-	-0.0979	1	-	-0.1355	1	-	0.0539	1	-	0.0115	1	-	0.1584	0.9479	-	-0.1458	1	-	0.056	1	-	-0.0645	1
A_42_P743580	Rgs4	-	0.0773	1	-	-0.1225	1	-	0.1373	1	-	0.3263	1	-	0.4836	0.9925	-	0.1235	1	-	0.1324	1	-	-0.1666	1
A_42_P743682	Lgals2	-	-0.2144	1	-	-0.4243	1	-	-0.365	1	-	-0.082	1	-	0.9516	0.8457	-	-0.733	1	-	0.0363	1	-	-0.4765	1
A_42_P744033	Mtmr10	-	-0.3476	1	-	-0.0454	1	-	-0.1179	1	-	-0.0991	1	-	-0.2715	0.9997	-	0.0231	1	-	0.0815	1	-	0.1737	1
A_42_P744291	Zbed3	-	-0.3399	1	-	-0.1785	1	-	-0.3817	1	-	-0.3257	1	-	-0.404	0.9997	-	-0.3584	1	-	-0.5109	1	-	-0.2286	1
A_42_P744440	Parp3	-	-0.34	1	-	-0.3783	1	-	-0.0767	1	-	0.2075	1	-	0.0956	0.9997	-	-0.0672	1	-	0.0011	1	-	-0.0457	1
A_42_P744464	Parn	-	0.1421	1	-	0.0306	1	-	-0.268	1	-	-0.1303	1	-	-0.3213	0.9997	-	-0.0068	1	-	-0.0449	1	-	-0.2983	1
A_42_P744495	Cd63	-	-0.506	1	-	-0.3822	1	-	-0.175	1	-	-0.062	1	-	-0.3086	0.9917	-	-0.1214	1	-	-0.0464	1	-	-0.0268	1
A_42_P744999	Rab12	-	-0.4124	1	-	-0.1747	1	-	0.1613	1	-	-0.0887	1	-	0.2559	0.9997	-	-0.1555	1	-	0.5028	1	-	0.1268	1
A_42_P745470	Ergic1	-	-0.2396	1	-	0.0032	1	-	0.078	1	-	0.1116	1	-	-0.0487	0.9997	-	0.1102	1	-	0.0601	1	-	0.2286	1
A_42_P745802	Pnkd	-	-0.2235	1	-	-0.3081	1	-	-0.1913	1	-	-0.096	1	-	-0.042	0.9997	-	-0.2331	1	-	-0.1314	1	-	-0.1498	1
A_42_P745958	Atrn	-	-0.0931	1	-	-0.1111	1	-	0.1696	1	-	0.1656	1	-	-0.1518	0.9997	-	0.1429	1	-	-0.0112	1	-	0.062	1
A_42_P746029	Acsm2a	-	0.2073	1	-	-0.2779	1	-	0.1732	1	-	-0.3654	1	-	-0.459	0.9997	-	0.0867	1	-	0.7727	1	-	-0.2346	1
A_42_P746109	Asmtl	-	-0.116	1	-	-0.3519	1	-	-0.1169	1	-	-0.0615	1	-	-0.2782	0.9997	-	-0.2266	1	-	-0.1764	1	-	-0.0634	1
A_42_P746838	Spib	-	-0.2297	1	-	-0.3449	1	-	-1.1079	1	-	-0.8708	1	-	0.6684	0.9997	-	-0.9555	1	-	-0.6184	1	-	-0.2313	1
A_42_P746868	Oxct1	-	0.0328	1	-	-0.4255	1	-	0.1713	1	-	0.0372	1	-	0.1783	0.9997	-	-0.2741	1	-	-0.0088	1	-	-0.2923	1
A_42_P747142	Mtmr4	-	-0.4583	1	-	-0.1141	1	-	-0.0824	1	-	0.1888	1	-	-0.2234	0.9997	-	0.029	1	-	0.0336	1	-	0.1743	1
A_42_P747877	Eif2b1	-	-0.0537	1	-	-0.0643	1	-	-0.0198	1	-	0.0604	1	-	-0.0254	0.9997	-	0.0137	1	-	0.2464	1	-	0.0533	1
A_42_P748004	Upf3b	-	-0.1251	1	-	-0.0891	1	-	-0.087	1	-	0.0479	1	-	-0.1556	0.9997	-	-0.1123	1	-	0.0981	1	-	0.1236	1
A_42_P748154	LOC682812	-	0.0554	1	-	0.0455	1	-	-0.173	1	-	-0.0315	1	-	-0.3764	0.9963	-	0.1039	1	-	-0.5195	1	-	0.2008	1
A_42_P748540	Slc6a17	-	-0.204	1	-	-0.419	1	-	-0.4526	1	-	-0.1988	1	-	-0.4578	0.9997	-	0.0948	1	-	-0.5432	1	-	-0.33	1
A_42_P748891	Ccdc47	-	-0.2609	1	-	-0.1229	1	-	-0.0781	1	-	-0.0466	1	-	-0.2128	0.9997	-	-0.1111	1	-	0.2128	1	-	0.2514	1
A_42_P748981	Emg1	-	0.1405	1	-	0.0107	1	-	0.0103	1	-	0.1007	1	-	0.0937	0.9997	-	0.0252	1	-	0.3489	1	-	-0.1457	1
A_42_P749184	Penk	-	0.7821	1	-	-0.223	1	-	-0.4357	1	-	0.0431	1	-	0.1294	0.9997	-	-0.7094	1	-	-0.4547	1	-	-2.0603	0.1968
A_42_P749222	Tc2n	-	-0.9598	1	-	-0.6124	1	-	-0.4213	1	-	-0.3328	1	-	-0.861	0.5624	-	-0.0239	1	-	-0.7188	1	-	0.0503	1
A_42_P749382	Brms1l	-	-0.1289	1	-	-0.1352	1	-	0.0908	1	-	0.0739	1	-	0.2692	0.9997	-	-0.151	1	-	0.2369	1	-	0.0358	1
A_42_P749435	Ap1s1	-	-0.3084	1	-	-0.1294	1	-	-0.1132	1	-	-0.1422	1	-	-0.4117	0.9997	-	-0.0583	1	-	-0.1255	1	-	0.0909	1
A_42_P749550	Tmem229b	-	0.8872	1	-	-0.0361	1	-	0.1237	1	-	-0.5021	1	-	0.3856	0.9893	-	-0.0391	1	-	0.1884	1	-	-0.6317	1
A_42_P749968	Smg8	-	-0.0259	1	-	0.8583	1	-	0.4265	1	-	0.0289	1	-	0.2179	0.9997	-	0.3504	1	-	0.4583	1	-	0.5749	1
A_42_P750340	Ifitm10	-	0.3008	1	-	-0.3231	1	-	0.7101	1	-	-0.0677	1	-	1.0741	0.7856	-	-0.3682	1	-	0.4248	1	-	-0.2473	1
A_42_P750554	Steap2	-	-0.0542	1	-	-0.0552	1	-	0.0217	1	-	0.2063	1	-	-0.3889	0.9997	-	0.2601	1	-	-0.5669	1	-	-0.1231	1
A_42_P751152	Ndufb8	-	-0.1841	1	-	-0.0813	1	-	0.006	1	-	0.0853	1	-	0.3471	0.5501	-	-0.0999	1	-	0.0578	1	-	-0.1423	1
A_42_P751368	RGD1304704	-	-0.0595	1	-	-0.0698	1	-	-0.0203	1	-	-0.0189	1	-	0.0312	0.9997	-	-0.1455	1	-	0.2353	1	-	0.0604	1
A_42_P751562	Mettl7a	-	0.0018	1	-	-0.1823	1	-	-0.0084	1	-	-0.0219	1	-	0.1565	0.9997	-	-0.0371	1	-	-0.1454	1	-	-0.2579	1
A_42_P751742	Zfp385a	-	0.0233	1	-	0.0037	1	-	0.1692	1	-	-0.13	1	-	1.2547	0.5664	-	0.26	1	-	0.8174	1	-	0.1942	1
A_42_P752336	Nefm	-	0.934	1	-	1.2363	1	-	0.1245	1	-	0.3103	1	-	-0.2787	0.9997	-	-0.2428	1	-	-0.1408	1	-	-0.1953	1
A_42_P752416	Twf2	-	-0.2851	1	-	-0.9058	1	-	-0.1885	1	-	-0.6418	1	-	0.3549	0.956	-	-0.7457	1	-	0.1105	1	-	-0.4524	1
A_42_P753198	Rnf5	-	-0.1931	1	-	0.0106	1	-	-0.0854	1	-	-0.0092	1	-	-0.2461	0.9997	-	-0.0137	1	-	-0.1396	1	-	-0.0004	1
A_42_P753215	Synj2	-	-0.5809	1	-	-0.4548	1	-	-0.4148	1	-	0.0362	1	-	-0.5337	0.6207	-	0.0895	1	-	-0.4678	1	-	-0.0742	1
A_42_P753601	Atrx	-	-0.1413	1	-	-0.0412	1	-	-0.1303	1	-	0.0091	1	-	-0.3115	0.9962	-	-0.0989	1	-	0.0573	1	-	0.1439	1
A_42_P753675	Arhgdig	-	-1.7438	0.7629	-	-0.6318	1	-	-1.4188	1	-	-0.5659	1	-	-2.3317	0.0562	-	-0.4691	1	-	-1.8947	0.5088	-	0.3522	1
A_42_P754654	RGD1562378	-	-0.3566	1	-	-0.0071	1	-	-0.0985	1	-	0.059	1	-	0.1737	0.9997	-	-0.2301	1	-	0.5651	1	-	0.6447	1
A_42_P754765	Sgsm2	-	-0.5533	1	-	-0.1921	1	-	-0.3466	1	-	-0.2467	1	-	-0.685	0.8151	-	-0.0389	1	-	-0.5055	1	-	0.0206	1
A_42_P754784	Spsb1	-	-0.3215	1	-	-0.6744	1	-	-0.5923	1	-	-0.3672	1	-	-0.3691	0.9997	-	-0.3953	1	-	-0.5221	1	-	-0.5258	1
A_42_P754888	Dlk1	-	-0.2098	1	-	0.1158	1	-	-0.0364	1	-	-0.3566	1	-	-0.1216	0.9997	-	0.0918	1	-	0.4131	1	-	0.031	1
A_42_P754972	Rpp14	-	-0.0843	1	-	-0.137	1	-	-0.0991	1	-	-0.0478	1	-	0.0469	0.9997	-	-0.17	1	-	0.0995	1	-	0.0007	1
A_42_P755326	Itgb6	-	-0.1355	1	-	-0.2312	1	-	0.5102	1	-	0.1465	1	-	0.6239	0.6742	-	-0.361	1	-	0.3325	1	-	0.1113	1
A_42_P755367	LOC684762	-	-0.0727	1	-	0.1592	1	-	-0.0419	1	-	-0.1524	1	-	0.1656	0.9997	-	-0.3026	1	-	-0.2403	1	-	0.7947	1
A_42_P755665	Pcgf6	-	0.3337	1	-	0.421	1	-	-0.125	1	-	0.015	1	-	-0.4692	0.9997	-	0.2484	1	-	-0.4563	1	-	0.003	1
A_42_P755831	Tomm20	-	-0.1632	1	-	-0.0526	1	-	-0.1679	1	-	-0.0366	1	-	-0.251	0.9997	-	-0.1226	1	-	0.0134	1	-	0.0412	1
A_42_P755887	Mlxipl	-	-0.0497	1	-	-0.0478	1	-	0.2712	1	-	0.2246	1	-	0.5991	0.9571	-	-0.4212	1	-	0.4986	1	-	0.0318	1
A_42_P756350	Cdkl3	-	-0.5429	1	-	-0.2757	1	-	-0.4242	1	-	0.1728	1	-	-0.5075	0.9997	-	-0.3154	1	-	-0.0441	1	-	-0.1356	1
A_42_P756652	Dnph1	-	0.5003	1	-	0.005	1	-	0.2013	1	-	0.4297	1	-	0.0432	0.9997	-	0.4993	1	-	-0.2632	1	-	0.0632	1
A_42_P756706	Riok3	-	-0.28	1	-	0.0282	1	-	-0.2028	1	-	0.082	1	-	-0.1716	0.9997	-	-0.0931	1	-	0.1118	1	-	0.382	1
A_42_P757258	Kif20b	-	1.3415	0.8316	-	0.7483	1	-	-0.6115	1	-	0.2061	1	-	-0.65	0.9611	-	0.4885	1	-	-1.4939	0.737	-	-1.5916	0.6317
A_42_P757323	Tmem64	-	-0.4507	1	-	-0.1126	1	-	0.1174	1	-	0.1567	1	-	0.4644	0.887	-	-0.25	1	-	0.3859	1	-	0.3033	1
A_42_P757414	Diaph3	-	1.1085	0.7119	-	0.2001	1	-	-0.3888	1	-	0.01	1	-	-0.4707	0.986	-	0.1088	1	-	-1.3264	0.3685	-	-1.333	0.2683
A_42_P758052	Acp6	-	-1.142	0.6868	-	-0.2588	1	-	-0.7198	1	-	-0.3232	1	-	-1.2535	0.1457	-	-0.2498	1	-	-0.5776	1	-	0.1093	1
A_42_P758122	Nus1	-	-0.6272	1	-	-0.3217	1	-	-0.2902	1	-	0.0255	1	-	-0.6383	0.5254	-	-0.1687	1	-	-0.0494	1	-	0.3331	1
A_42_P758200	Rnf112	-	-0.8183	1	-	0.0254	1	-	-0.2124	1	-	-0.4564	1	-	-0.6181	0.982	-	0.1288	1	-	-0.1621	1	-	0.5678	1
A_42_P758222	Arg1	-	1.3038	1	-	0.5145	1	-	1.3779	1	-	0.5344	1	-	1.7983	0.175	-	0.6819	1	-	-0.3774	1	-	-0.4811	1
A_42_P758454	Irak3	-	0.3208	1	-	-0.4566	1	-	-0.0781	1	-	-0.0755	1	-	0.258	0.9997	-	-0.1922	1	-	-0.0329	1	-	-0.4761	1
A_42_P758886	Cst8	-	0.6145	1	-	0.4614	1	-	0.35	1	-	0.3559	1	-	0.322	0.9997	-	0.5781	1	-	0.3746	1	-	-0.0598	1
A_42_P758933	Metap1	-	-0.0884	1	-	-0.1215	1	-	0.0843	1	-	0.0218	1	-	0.0954	0.9997	-	-0.1589	1	-	0.2373	1	-	0.067	1
A_42_P759043	RGD1311783	-	-0.1929	1	-	-0.1064	1	-	0.107	1	-	-0.0554	1	-	0.1524	0.9997	-	-0.1981	1	-	0.3789	1	-	0.1413	1
A_42_P759524	Serpina5	-	-0.0583	1	-	0.2632	1	-	-0.0364	1	-	0.0963	1	-	-0.1438	0.9997	-	-0.0716	1	-	0.0672	1	-	0.3084	1
A_42_P759822	Ccdc94	-	-0.0388	1	-	0.0805	1	-	-0.1551	1	-	-0.0355	1	-	-0.3035	0.9839	-	-0.006	1	-	-0.0938	1	-	-0.038	1
A_42_P759843	Arl4c	-	0.2131	1	-	-0.0039	1	-	-0.3075	1	-	0.4464	1	-	-0.2055	0.9997	-	0.3819	1	-	-0.6184	1	-	-0.5691	1
A_42_P759993	Mefv	-	0.0043	1	-	-0.2361	1	-	-0.5329	1	-	-0.0617	1	-	-0.2992	0.9997	-	-0.0327	1	-	-0.0673	1	-	-0.4583	1
A_42_P760354	Pla2g2c	-	-0.5558	1	-	-0.1322	1	-	0.1019	1	-	-0.0951	1	-	0.2618	0.9997	-	-0.168	1	-	0.3684	1	-	0.3975	1
A_42_P760741	Slc35e1	-	0.264	1	-	0.2389	1	-	0.2389	1	-	0.2693	1	-	0.2789	0.9997	-	0.1271	1	-	0.295	1	-	0.1812	1
A_42_P761023	Vstm5	-	0.2825	1	-	0.8321	1	-	0.1522	1	-	-0.1916	1	-	0.3499	0.9997	-	0.7139	1	-	0.1569	1	-	0.1406	1
A_42_P761159	Mrps18c	-	-0.3167	1	-	-0.2443	1	-	-0.1329	1	-	-0.1913	1	-	-0.1388	0.9997	-	-0.1927	1	-	0.0351	1	-	-0.0556	1
A_42_P761277	Fam213a	-	0.3991	1	-	-0.1118	1	-	-0.2824	1	-	-0.272	1	-	-0.3152	0.9997	-	0.1477	1	-	-0.9513	1	-	-0.6289	1
A_42_P761778	LOC501282	-	-0.2919	1	-	-0.2058	1	-	-0.4682	1	-	-0.3863	1	-	-0.9679	0.024	-	-0.1552	1	-	-0.1911	1	-	-0.3324	1
A_42_P761933	Dexi	-	0.4802	1	-	0.161	1	-	0.3986	1	-	0.1903	1	-	0.3066	0.9674	-	0.2749	1	-	0.1506	1	-	-0.0489	1
A_42_P762213	Lrrc8e	-	-0.3206	1	-	-0.2496	1	-	-0.5073	1	-	0.1692	1	-	-0.8111	0.5283	-	0.4695	1	-	-1.1655	0.7253	-	-0.3953	1
A_42_P762252	Lats2	-	-0.2325	1	-	-0.1757	1	-	0.0085	1	-	0.0037	1	-	-0.0165	0.9997	-	-0.0712	1	-	-0.0191	1	-	-0.0832	1
A_42_P762618	Ccs	-	-0.4725	1	-	-0.0277	1	-	-0.3087	1	-	-0.0291	1	-	-0.5142	0.7749	-	0.0028	1	-	-0.1092	1	-	0.2027	1
A_42_P762814	Dynlt1	-	-0.0881	1	-	-0.1452	1	-	-0.1967	1	-	-0.0645	1	-	-0.4367	0.9042	-	0.0402	1	-	-0.438	1	-	-0.1081	1
A_42_P762829	Cebpd	-	-0.8356	1	-	-1.0156	1	-	-1.2485	0.8133	-	-1.1713	1	-	-1.0915	0.2584	-	-1.4304	0.8659	-	-0.8695	1	-	-0.7034	1
A_42_P762905	Mrpl23	-	0.0201	1	-	-0.0685	1	-	0.0413	1	-	-0.2485	1	-	-0.0955	0.9997	-	-0.0635	1	-	0.0943	1	-	0.0315	1
A_42_P763058	Lypd1	-	0.2165	1	-	-0.7606	1	-	1.0711	1	-	-0.1998	1	-	1.0352	0.5785	-	-0.6162	1	-	-0.5033	1	-	-0.8704	1
A_42_P763424	Atp11a	-	-0.4173	1	-	-0.0416	1	-	-0.0729	1	-	-0.0454	1	-	-0.4857	0.9607	-	-0.0097	1	-	-0.1147	1	-	0.0453	1
A_42_P763522	Cyyr1	-	-0.6419	1	-	-0.4857	1	-	-0.2752	1	-	-0.0696	1	-	-0.6085	0.943	-	-0.3417	1	-	-0.3134	1	-	0.1691	1
A_42_P763553	Opa3	-	0.5545	1	-	0.2327	1	-	0.668	1	-	0.5393	1	-	0.8511	0.7075	-	0.206	1	-	0.5609	1	-	0.3487	1
A_42_P764228	Homer1	-	0.1093	1	-	-0.4068	1	-	0.5158	1	-	0.085	1	-	1.0914	0.0414	-	-0.5619	1	-	0.6695	1	-	-0.0453	1
A_42_P764359	Serbp1	-	0.2375	1	-	0.1448	1	-	0.1226	1	-	0.0375	1	-	0.0017	0.9997	-	0.0274	1	-	0.1592	1	-	0.1122	1
A_42_P764365	Mpp4	-	0.5675	1	-	0.1243	1	-	0.3101	1	-	0.1513	1	-	0.0023	0.9999	-	0.3158	1	-	-0.3794	1	-	-0.0815	1
A_42_P764466	Arhgap18	-	-0.0837	1	-	-0.0212	1	-	-0.0654	1	-	0.016	1	-	-0.1172	0.9997	-	-0.2427	1	-	0.2036	1	-	0.0204	1
A_42_P764578	Polr2f	-	0.1089	1	-	-0.1538	1	-	0.0116	1	-	0.1307	1	-	-0.2261	0.9997	-	0.0189	1	-	-0.1042	1	-	0.0451	1
A_42_P764792	Larp1b	-	-0.0625	1	-	-0.0614	1	-	0.2058	1	-	0.0636	1	-	0.4901	0.9478	-	-0.1229	1	-	0.4768	1	-	0.2707	1
A_42_P764985	Nap1l3	-	-1.0666	0.6684	-	-0.6572	1	-	-0.4737	1	-	-0.3639	1	-	-1.4083	0.1071	-	-0.4659	1	-	-0.7003	1	-	0.1158	1
A_42_P765066	Mb	-	-0.4135	1	-	-1.2715	0.2227	-	0.1047	1	-	-0.3517	1	-	0.2733	0.7029	-	-1.9262	0.1425	-	-0.1007	1	-	-1.0285	0.0544
A_42_P765736	Agpat9	-	0.0263	1	-	-0.3907	1	-	0.2911	1	-	0.0869	1	-	0.0318	0.9997	-	-0.1397	1	-	0.3588	1	-	-0.2192	1
A_42_P765830	Ndufb5	-	-0.1163	1	-	-0.347	1	-	0.1719	1	-	-0.1426	1	-	0.2906	0.8527	-	-0.3016	1	-	0.1412	1	-	-0.2199	1
A_42_P766165	Afap1l1	-	-0.2592	1	-	-0.2758	1	-	0.4125	1	-	0.1789	1	-	1.0082	0.0683	-	-0.4175	1	-	0.6496	1	-	-0.0674	1
A_42_P766678	Zbtb44	-	-0.0316	1	-	-0.1303	1	-	-0.0451	1	-	-0.1525	1	-	0.0199	0.9997	-	-0.1337	1	-	0.2606	1	-	0.0075	1
A_42_P766909	Ppp1r14a	-	0.0109	1	-	-0.2818	1	-	0.1434	1	-	0.248	1	-	0.3187	0.9917	-	0.1334	1	-	0.1842	1	-	0.2026	1
A_42_P766913	Ccdc28b	-	-0.5636	1	-	-0.1891	1	-	-0.1491	1	-	-0.0841	1	-	0.2177	0.9997	-	-0.3604	1	-	0.3378	1	-	0.054	1
A_42_P767077	Gja4	-	-0.5758	1	-	-0.6667	1	-	-0.2875	1	-	-0.3011	1	-	-0.2528	0.9997	-	-0.2533	1	-	-0.231	1	-	-0.0593	1
A_42_P767684	Atrip	-	0.0605	1	-	-0.0276	1	-	-0.1592	1	-	0.0562	1	-	-0.1851	0.9997	-	-0.0964	1	-	-0.1157	1	-	-0.0173	1
A_42_P767737	Spcs3	-	-0.2087	1	-	0.023	1	-	-0.1521	1	-	0.0236	1	-	-0.5584	0.8992	-	-0.0106	1	-	0.2283	1	-	0.3431	1
A_42_P767897	Pum1	-	0.3079	1	-	0.179	1	-	0.196	1	-	0.1667	1	-	0.0379	0.9997	-	0.1921	1	-	0.0402	1	-	0.1639	1
A_42_P767996	Swap70	-	-0.3996	1	-	0.0294	1	-	-0.2521	1	-	-0.1558	1	-	-0.4233	0.9997	-	0.1042	1	-	-0.1709	1	-	0.0832	1
A_42_P768024	Spn	-	-0.3639	1	-	0.0434	1	-	-1.6248	1	-	-0.9235	1	-	-1.8146	0.3447	-	-1.1637	1	-	-1.2974	1	-	-0.8075	1
A_42_P768355	Hrk	-	-0.7979	1	-	-0.7345	1	-	-0.6039	1	-	-0.6237	1	-	-0.2158	0.9997	-	-0.153	1	-	-0.9794	1	-	-0.33	1
A_42_P768380	Eif4a3	-	0.0321	1	-	0.0419	1	-	-0.2244	1	-	-0.0244	1	-	-0.3427	0.9997	-	-0.0537	1	-	-0.1722	1	-	0.0283	1
A_42_P768776	Zfp330	-	-0.1895	1	-	-0.0961	1	-	-0.1386	1	-	-0.008	1	-	-0.1556	0.9997	-	-0.19	1	-	0.083	1	-	0.0279	1
A_42_P768799	Rabac1	-	-0.5176	1	-	-0.0785	1	-	-0.2823	1	-	-0.0816	1	-	-0.7096	0.2193	-	-0.0816	1	-	-0.2482	1	-	0.0429	1
A_42_P768978	Nrp1	-	-0.1067	1	-	-0.0799	1	-	0.3243	1	-	0.2395	1	-	0.1726	0.9997	-	0.1744	1	-	0.1453	1	-	0.2173	1
A_42_P769572	Mtmr1	-	-0.1156	1	-	-0.154	1	-	-0.0474	1	-	-0.0913	1	-	-0.049	0.9997	-	-0.0866	1	-	0.0667	1	-	0.163	1
A_42_P769597	Qpctl	-	-0.2466	1	-	0.0366	1	-	-0.2355	1	-	0.0461	1	-	-0.5378	0.9637	-	0.0638	1	-	-0.2981	1	-	-0.0481	1
A_42_P769766	Fcf1	-	-0.1468	1	-	-0.2178	1	-	-0.1639	1	-	-0.209	1	-	-0.2021	0.9997	-	-0.2507	1	-	-0.047	1	-	-0.1933	1
A_42_P770322	Dnajb2	-	0.0841	1	-	-0.1015	1	-	0.1713	1	-	0.2256	1	-	0.2485	0.9997	-	0.0319	1	-	0.245	1	-	0.0644	1
A_42_P770336	Mcoln2	-	0.516	1	-	0.0269	1	-	0.3313	1	-	0.1189	1	-	0.0042	0.9997	-	-0.0433	1	-	-0.5053	1	-	-0.3089	1
A_42_P770556	Ppm1b	-	-0.043	1	-	-0.128	1	-	0.0619	1	-	0.056	1	-	0.3018	0.9543	-	-0.2567	1	-	0.2199	1	-	-0.0237	1
A_42_P770565	Arhgef28	-	-0.9342	0.9227	-	-0.5675	1	-	-0.4353	1	-	-0.268	1	-	-1.0578	0.275	-	-0.1403	1	-	-1.0109	0.9454	-	0.0377	1
A_42_P770614	Scoc	-	0.0165	1	-	-0.0819	1	-	-0.0849	1	-	0.1007	1	-	0.06	0.9997	-	-0.1561	1	-	0.1324	1	-	-0.0315	1
A_42_P771107	Kdelc1	-	-0.1887	1	-	-0.2481	1	-	-0.0138	1	-	0.0181	1	-	-0.2187	0.9997	-	0.0231	1	-	0.0217	1	-	0.1153	1
A_42_P771201	Nhlh1	-	-0.1159	1	-	-0.1964	1	-	0.0982	1	-	-0.2343	1	-	-0.2473	0.9997	-	-0.1825	1	-	0.2987	1	-	0.0294	1
A_42_P771337	Lamp3	-	1.4746	0.5315	-	0.2939	1	-	0.6311	1	-	0.9736	1	-	0.291	0.9997	-	1.0756	1	-	-0.2659	1	-	-0.3605	1
A_42_P771346	Acvrl1	-	0.0925	1	-	-0.3288	1	-	0.1717	1	-	0.1642	1	-	0.3896	0.8259	-	0.1136	1	-	0.1205	1	-	-0.0019	1
A_42_P771373	Npy	-	0.3484	1	-	-0.0445	1	-	-0.432	1	-	0.4644	1	-	0.6034	0.9347	-	-0.1047	1	-	1.1311	1	-	0.9694	1
A_42_P771570	Cd33	-	-0.3132	1	-	-0.4868	1	-	-0.6798	1	-	-0.1661	1	-	-0.543	0.9997	-	-0.3702	1	-	-0.3747	1	-	-0.9024	1
A_42_P772136	Fam60a	-	-0.3453	1	-	0.1226	1	-	-0.4371	1	-	-0.3645	1	-	-1.174	0.5593	-	-0.0675	1	-	-0.7716	1	-	-0.2967	1
A_42_P772157	Il6r	-	0.6487	1	-	-0.2155	1	-	0.189	1	-	0.0719	1	-	-0.0622	0.9997	-	-0.0904	1	-	0.5588	1	-	-0.1852	1
A_42_P772356	Dhx15	-	0.0455	1	-	0.0485	1	-	-0.4166	1	-	-0.19	1	-	-0.4627	0.9657	-	-0.1296	1	-	-0.2873	1	-	-0.0653	1
A_42_P772697	Zmym6	-	-0.3191	1	-	-0.2456	1	-	-0.2311	1	-	-0.144	1	-	-0.6646	0.8869	-	-0.2416	1	-	-0.2235	1	-	-0.0126	1
A_42_P772878	Bag3	-	-0.0564	1	-	-0.5699	1	-	0.4733	1	-	-0.0447	1	-	0.576	0.5599	-	-0.3537	1	-	0.3869	1	-	-0.3671	1
A_42_P773298	Dmwd	-	-0.3301	1	-	-0.1319	1	-	-0.2488	1	-	-0.064	1	-	0.0251	0.9997	-	-0.1773	1	-	0.1222	1	-	0.2089	1
A_42_P773606	Ppm1n	-	-0.28	1	-	0.0186	1	-	-0.5752	1	-	-0.3408	1	-	-0.9514	0.3868	-	0.0497	1	-	-0.651	1	-	-0.0839	1
A_42_P773732	Ctnnd1	-	-0.2497	1	-	-0.1865	1	-	-0.2109	1	-	-0.2722	1	-	-0.5328	0.9839	-	0.0971	1	-	-0.3867	1	-	0.0174	1
A_42_P773816	Cd1d1	-	-0.4821	1	-	-0.317	1	-	-0.9975	1	-	-0.7751	1	-	-0.2001	0.9997	-	-0.2443	1	-	-0.6778	1	-	0.1569	1
A_42_P774028	RGD1305235	-	0.0465	1	-	-0.1552	1	-	0.0533	1	-	0.0096	1	-	0.3645	0.9997	-	-0.2274	1	-	0.2863	1	-	0.1341	1
A_42_P774448	Prkcg	-	0.1486	1	-	-0.4728	1	-	0.0618	1	-	-0.2232	1	-	-0.2425	0.9997	-	-0.3566	1	-	0.0672	1	-	-0.1445	1
A_42_P774468	Gltpd1	-	0.2738	1	-	-0.0451	1	-	0.0401	1	-	0.454	1	-	-0.0855	0.9997	-	0.3398	1	-	-0.1402	1	-	0.1484	1
A_42_P774878	Stxbp3	-	0.0739	1	-	-0.1266	1	-	-0.017	1	-	-0.0857	1	-	-0.0044	0.9997	-	-0.1477	1	-	0.0937	1	-	0.0107	1
A_42_P775217	Ly6g6c	-	1.1894	1	-	-0.5078	1	-	-0.5321	1	-	1.3657	0.5735	-	0.761	0.8259	-	1.4575	0.6951	-	-1.4982	0.3595	-	-1.576	0.2283
A_42_P775609	Ajuba	-	0.5294	1	-	0.2629	1	-	-0.0297	1	-	0.2113	1	-	-0.0482	0.9997	-	0.4316	1	-	-1.1002	1	-	-0.5391	1
A_42_P775635	Hs2st1	-	-0.3981	1	-	-0.1906	1	-	-0.101	1	-	0.0472	1	-	-0.2467	0.9997	-	-0.0221	1	-	0.0623	1	-	0.1105	1
A_42_P775698	Prmt1	-	-0.0929	1	-	0.0313	1	-	-0.0802	1	-	-0.1335	1	-	-0.0001	0.9999	-	0.008	1	-	0.0034	1	-	-0.0393	1
A_42_P776018	Stard4	-	0.3724	1	-	-0.0526	1	-	-0.1022	1	-	-0.4165	1	-	-0.2225	0.9997	-	-0.4988	1	-	-0.2519	1	-	-0.4709	1
A_42_P776359	Fam89b	-	-0.1423	1	-	-0.1633	1	-	-0.1281	1	-	-0.1187	1	-	-0.0726	0.9997	-	-0.4024	1	-	0.0326	1	-	0.07	1
A_42_P777268	RGD1563556	-	-1.2773	0.77	-	-0.4134	1	-	-0.6216	1	-	-0.4457	1	-	-1.525	0.2927	-	-0.4028	1	-	-0.563	1	-	0.0827	1
A_42_P777329	Foxo4	-	-0.1392	1	-	-0.2397	1	-	0.1553	1	-	-0.0071	1	-	0.8238	0.2535	-	-0.2306	1	-	0.3931	1	-	-0.0772	1
A_42_P777935	Aar2	-	-0.3373	1	-	-0.2264	1	-	-0.1627	1	-	-0.0891	1	-	-0.2888	0.9997	-	-0.0902	1	-	0.0276	1	-	0.0572	1
A_42_P778330	Sox2	-	2.6959	0.2231	-	0.8025	1	-	1.4289	1	-	2.6364	0.2461	-	2.9842	0.027	-	2.04	0.9894	-	0.0897	1	-	-0.6191	1
A_42_P778437	Mrpl37	-	0.1046	1	-	-0.1275	1	-	0.1702	1	-	0.1281	1	-	0.4247	0.7968	-	-0.0796	1	-	0.1441	1	-	-0.1034	1
A_42_P778587	Gngt2	-	0.084	1	-	-0.2953	1	-	-0.4738	1	-	-0.2475	1	-	-0.4523	0.9997	-	-0.1518	1	-	-0.5796	1	-	-0.4609	1
A_42_P779282	Scn3b	-	-0.0565	1	-	-0.6345	1	-	0.3807	1	-	-0.6933	1	-	0.4978	0.9839	-	-0.2017	1	-	0.4136	1	-	-0.409	1
A_42_P779687	Ermn	-	-0.1067	1	-	-0.274	1	-	0.1865	1	-	-0.23	1	-	0.3339	0.9997	-	-0.5848	1	-	0.8569	1	-	0.4157	1
A_42_P779933	Capn3	-	-0.5617	1	-	-0.9063	1	-	0.606	1	-	-0.1776	1	-	0.8992	0.3162	-	-1.3639	0.6585	-	0.9233	1	-	-0.2839	1
A_42_P780097	Lrrc59	-	0.0239	1	-	0.182	1	-	-0.1351	1	-	0.2658	1	-	-0.2691	0.9997	-	0.2182	1	-	0.0195	1	-	0.2198	1
A_42_P780389	Actl7b	-	0.2326	1	-	-0.0775	1	-	-0.1827	1	-	-0.0221	1	-	0.4837	0.9997	-	0.262	1	-	-0.5624	1	-	-0.3312	1
A_42_P780457	Enc1	-	-0.3942	1	-	-0.4208	1	-	-0.3256	1	-	-0.4377	1	-	-0.5798	0.9997	-	-0.299	1	-	-0.2687	1	-	0.4063	1
A_42_P780613	Hs3st2	-	0.4464	1	-	-0.0569	1	-	0.0426	1	-	-0.4545	1	-	-0.338	0.9997	-	-0.0816	1	-	-0.0642	1	-	-0.0962	1
A_42_P780882	Esrra	-	-0.0723	1	-	-0.1227	1	-	0.1812	1	-	0.16	1	-	0.4627	0.7357	-	-0.0525	1	-	0.1841	1	-	0.2937	1
A_42_P780932	Fcn1	-	-0.0846	1	-	-0.3665	1	-	-0.3392	1	-	-0.1157	1	-	0.1601	0.9997	-	-0.4749	1	-	0.3768	1	-	-0.6468	1
A_42_P780943	Acbd6	-	-0.0804	1	-	-0.0342	1	-	-0.0773	1	-	0.0316	1	-	-0.0073	0.9997	-	-0.0711	1	-	0.1921	1	-	0.0121	1
A_42_P780997	Atp5e	-	-0.1262	1	-	-0.1276	1	-	0.0088	1	-	-0.0143	1	-	0.1417	0.9492	-	-0.1094	1	-	0.013	1	-	-0.1034	1
A_42_P781006	Slc6a8	-	0.1798	1	-	0.0019	1	-	0.3127	1	-	0.2521	1	-	0.4592	0.6779	-	0.1413	1	-	0.2788	1	-	0.116	1
A_42_P781659	Reps1	-	-0.0736	1	-	0.2415	1	-	-0.2052	1	-	-0.1521	1	-	-0.4021	0.8974	-	-0.0718	1	-	-0.2534	1	-	0.0295	1
A_42_P781735	Dynll1	-	0.5529	1	-	0.0771	1	-	0.0282	1	-	0.2628	1	-	-0.0859	0.9997	-	0.4326	1	-	-0.3394	1	-	-0.1835	1
A_42_P781999	Agpat3	-	0.0245	1	-	0.0647	1	-	0.1685	1	-	0.2598	1	-	0.2512	0.9997	-	0.0453	1	-	0.3654	1	-	0.0706	1
A_42_P782235	Rnase2	-	-0.3696	1	-	-0.8525	1	-	-1.3895	1	-	-0.3753	1	-	0.2302	0.9997	-	-0.3209	1	-	0.6277	1	-	-0.9434	1
A_42_P782490	Zfhx3	-	-0.3295	1	-	-0.2187	1	-	-0.1088	1	-	0.1053	1	-	-0.3566	0.9561	-	-0.2538	1	-	-0.2459	1	-	0.1413	1
A_42_P782672	RGD1305713	-	-0.0806	1	-	-0.1055	1	-	-0.2024	1	-	-0.2642	1	-	-0.0374	0.9997	-	-0.0855	1	-	0.1229	1	-	-0.1337	1
A_42_P783205	Dclre1c	-	0.2086	1	-	0.2635	1	-	-0.718	1	-	-0.6114	1	-	-0.9486	0.6062	-	-0.537	1	-	-0.676	1	-	-0.4523	1
A_42_P783292	H2afy	-	-0.1716	1	-	0.0863	1	-	-0.216	1	-	-0.224	1	-	-0.6654	0.5302	-	-0.0158	1	-	-0.3706	1	-	0.045	1
A_42_P783301	Itga5	-	-0.7833	1	-	-0.8453	1	-	-0.6723	1	-	-0.1618	1	-	-0.5568	0.9324	-	-0.3907	1	-	-0.1815	1	-	-0.034	1
A_42_P783490	Large	-	0.1059	1	-	-0.25	1	-	0.3179	1	-	0.0619	1	-	0.544	0.9321	-	-0.1794	1	-	0.3765	1	-	-0.105	1
A_42_P783550	Rreb1	-	-0.0718	1	-	0.0087	1	-	0.2392	1	-	0.2538	1	-	0.06	0.9997	-	0.0628	1	-	0.143	1	-	-0.0394	1
A_42_P783572	Atp1a1	-	-0.9555	1	-	-0.4138	1	-	-0.6194	1	-	-0.286	1	-	-1.3073	0.1858	-	-0.1766	1	-	-0.9071	1	-	0.0127	1
A_42_P784063	Krt8	-	-2.2239	0.0425	-	-0.059	1	-	-0.4034	1	-	-0.952	1	-	-0.9016	0.6398	-	-0.8492	1	-	-1.331	0.8415	-	-0.2247	1
A_42_P784202	Zfp496	-	-0.1808	1	-	-0.3979	1	-	-0.151	1	-	-0.2878	1	-	-0.145	0.9997	-	-0.4411	1	-	0.083	1	-	-0.0718	1
A_42_P784252	Itfg1	-	-0.3772	1	-	-0.1289	1	-	-0.0483	1	-	0.1792	1	-	-0.1605	0.9997	-	0.0684	1	-	0.0496	1	-	0.2343	1
A_42_P784448	Akr1b1	-	-0.395	1	-	-0.4199	1	-	-0.2456	1	-	-0.1954	1	-	-0.0304	0.9997	-	-0.3491	1	-	0.1461	1	-	0.0367	1
A_42_P784614	Htra1	-	0.1197	1	-	-0.311	1	-	0.0388	1	-	0.0715	1	-	0.2411	0.9997	-	0.0798	1	-	0.228	1	-	-0.3527	1
A_42_P785370	Ccdc22	-	-0.5788	1	-	-0.3266	1	-	-0.4351	1	-	-0.1528	1	-	-0.8303	0.4947	-	-0.1982	1	-	-0.3638	1	-	0.2359	1
A_42_P785419	Cdk2	-	-0.2807	1	-	0.1793	1	-	-0.6526	1	-	-0.5396	1	-	-1.1024	0.777	-	-0.2072	1	-	-0.7869	1	-	-0.2188	1
A_42_P785632	Tbp	-	-0.1196	1	-	0.0187	1	-	-0.2368	1	-	-0.1232	1	-	-0.3564	0.9997	-	-0.1399	1	-	0.0345	1	-	0.105	1
A_42_P785861	Nipsnap3b	-	0.2697	1	-	-0.0183	1	-	-0.461	1	-	-0.1497	1	-	-0.4414	0.9324	-	-0.0444	1	-	-0.5628	1	-	-0.0727	1
A_42_P785926	Mrps23	-	-0.201	1	-	-0.2023	1	-	-0.0202	1	-	-0.0928	1	-	0.0506	0.9997	-	-0.211	1	-	0.1965	1	-	0.0669	1
A_42_P786203	Rsf1	-	-0.1498	1	-	-0.1031	1	-	-0.1593	1	-	-0.1023	1	-	-0.3067	0.9997	-	-0.149	1	-	0.0596	1	-	0.0789	1
A_42_P786624	Cyp2a2	-	0.0928	1	-	-0.0099	1	-	0.0165	1	-	-0.5113	1	-	-0.3225	0.9997	-	-0.5697	1	-	0.2715	1	-	-0.0502	1
A_42_P787009	Pogz	-	-0.3081	1	-	-0.1172	1	-	-0.1314	1	-	-0.0871	1	-	-0.2548	0.9997	-	-0.1102	1	-	0.2011	1	-	0.1351	1
A_42_P787181	Zfp422	-	-0.1506	1	-	-0.0749	1	-	-0.1787	1	-	-0.2254	1	-	-0.3208	0.9997	-	-0.2059	1	-	-0.0349	1	-	-0.0438	1
[truncated: 28,370 more rows]
