# Supplementary material for: Transcriptional response to 131I exposure of rat thyroid gland
Source: PLoS One. 2017 Feb 21;12(2):e0171797. doi: 10.1371/journal.pone.0171797 (PMC5319760; doi:10.1371/journal.pone.0171797)
Supplement: S2 Table — The complete list of all diseases and functions associated with the transcriptional response in the present study generated using IPA. (XLSX) [file pone.0171797.s003.xlsx]

## Sheet: Diseases and functions
Supporting information 2. Diseases and functions analysis generated using IPA
9 kBq
Categories	Diseases or Functions Annotation	p-Value	Predicted Activation State	Activation z-score	Molecules
Amino Acid Metabolism, Drug Metabolism, Endocrine System Development and Function, Molecular Transport, Small Molecule Biochemistry	concentration of levothyroxine	1,96E-05		-0,882	DIO1,PAX8,TG,TSHR
Amino Acid Metabolism, Drug Metabolism, Molecular Transport, Small Molecule Biochemistry	release of levothyroxine	2,96E-03			NKX2-1
Amino Acid Metabolism, Endocrine System Development and Function, Molecular Transport, Small Molecule Biochemistry	quantity of L-triiodothyronine	4,26E-06		-0,849	DIO1,PAX8,TG,TSHR
Amino Acid Metabolism, Endocrine System Development and Function, Molecular Transport, Small Molecule Biochemistry	secretion of L-triiodothyronine	8,86E-03			TSHR
Amino Acid Metabolism, Molecular Transport, Small Molecule Biochemistry	release of L-triiodothyronine	2,96E-03			TG
Cancer, Endocrine System Disorders	differentiated thyroid cancer	6,14E-04			RAP1GAP,TG,TPO,TSHR
Cancer, Endocrine System Disorders	epithelial thyroid cancer	1,76E-03			RAP1GAP,TG,TPO,TSHR
Cancer, Endocrine System Disorders	follicular thyroid cancer	5,49E-04			TG,TPO,TSHR
Cancer, Endocrine System Disorders	hyperfunctioning thyroid adenoma	2,96E-03			TSHR
Cancer, Endocrine System Disorders	papillary thyroid cancer	2,98E-03			RAP1GAP,TG,TPO
Cancer, Endocrine System Disorders	thyroid adenoma	1,05E-04			TG,TPO,TSHR
Cancer, Endocrine System Disorders	thyroid cancer	4,54E-04			IYD,RAP1GAP,TG,TPO,TSHR
Cancer, Endocrine System Disorders	thyroid carcinoma with thyrotoxicosis	2,96E-03			TSHR
Cancer, Endocrine System Disorders, Neurological Disease, Organismal Injury and Abnormalities, Reproductive System Disease	hyperplasia of thyrotropes	8,86E-03			TG
Cancer, Endocrine System Disorders, Organismal Injury and Abnormalities	benign thyroid nodule	1,34E-05			SLC5A5,TG,TPO
Cell Cycle	cell cycle progression of thyroid tumor cell lines	1,47E-02			CALCB
Cell Cycle	senescence of thyroid tumor cell lines	8,86E-03			PAX8
Cell Cycle, Endocrine System Development and Function	entry into cell cycle progression of thyroid cells	2,96E-03			TSHR
Cell Death and Survival	cell death of thyroid tumor cell lines	3,10E-03			CALCB,NKX2-1
Cellular Development	lifespan of thyrocytes	2,96E-03			TSHR
Cellular Development, Cellular Growth and Proliferation	proliferation of thyroid tumor cell lines	6,25E-03			CALCB,RAP1GAP
Cellular Development, Cellular Growth and Proliferation, Endocrine System Development and Function	proliferation of thyrocytes	1,47E-02			TSHR
Cellular Development, Cellular Growth and Proliferation, Endocrine System Development and Function	proliferation of thyroid cells	1,43E-03			RAP1GAP,TSHR
Cellular Growth and Proliferation	colony formation of thyrocytes	2,96E-03			TSHR
Developmental Disorder, Endocrine System Disorders	hypertrophy of thyroid gland	2,96E-03			TSHR
Developmental Disorder, Endocrine System Disorders	thyroid dysgenesis	1,47E-02			PAX8
Developmental Disorder, Endocrine System Disorders, Hereditary Disorder, Metabolic Disease	congenital nongoitrous hypothyroidism type 1	2,96E-03			TSHR
Developmental Disorder, Endocrine System Disorders, Hereditary Disorder, Metabolic Disease	hereditary congenital hypothyroidism	1,49E-10			NKX2-1,PAX8,SLC5A5,TG,TSHR
Developmental Disorder, Endocrine System Disorders, Hereditary Disorder, Metabolic Disease	thyroglobulin synthesis defect	5,91E-03			TG
Developmental Disorder, Endocrine System Disorders, Hereditary Disorder, Metabolic Disease	thyroid dyshormonogenesis 1	2,96E-03			SLC5A5
Developmental Disorder, Endocrine System Disorders, Hereditary Disorder, Metabolic Disease	thyroid dyshormonogenesis 3	2,96E-03			TG
Developmental Disorder, Endocrine System Disorders, Metabolic Disease, Neurological Disease, Psychological Disorders	congenital hypothyroidism with choreoathetosis and neonatal resporatory distress	2,96E-03			NKX2-1
Embryonic Development, Endocrine System Development and Function, Organ Development, Organismal Development, Tissue Development	organogenesis of thyroid gland	2,96E-03			PAX8
Embryonic Development, Endocrine System Development and Function, Organ Development, Organismal Development, Tissue Development	thyroid gland development	8,37E-07			HHEX,HOXD3,NKX2-1,PAX8
Endocrine System Development and Function, Organ Morphology, Organismal Development	abnormal morphology of small thyroid gland	3,06E-04			NKX2-1,PAX8
Endocrine System Development and Function, Organ Morphology, Organismal Development	abnormal morphology of thyroid gland	8,53E-05			HOXD3,NKX2-1,PAX8
Endocrine System Development and Function, Organ Morphology, Organismal Development	lack of thyroid gland	1,18E-02			NKX2-1
Endocrine System Development and Function, Small Molecule Biochemistry	metabolism of thyroid hormone	3,82E-04			DIO1,TG
Endocrine System Development and Function, Small Molecule Biochemistry	synthesis of thyroid hormone	6,79E-08			SLC5A5,TG,TPO,TSHR
Endocrine System Disorders	benign thyroid disease	1,60E-10			DIO1,IYD,NKX2-1,PAX8,SLC5A5,TG,TPO,TSHR
Endocrine System Disorders	thyroid dyshormonogenesis	4,81E-09			IYD,SLC5A5,TG,TPO
Endocrine System Disorders, Hereditary Disorder, Metabolic Disease	familial gestational hyperthyroidism	2,96E-03			TSHR
Endocrine System Disorders, Hereditary Disorder, Metabolic Disease	familial nonautoimmune hyperthyroidism	2,96E-03			TSHR
Endocrine System Disorders, Immunological Disease, Inflammatory Disease	experimental autoimmune thyroiditis	1,76E-02			TG
Endocrine System Disorders, Metabolic Disease	hyperthyroidism	3,63E-08			DIO1,IYD,TG,TPO,TSHR
Endocrine System Disorders, Metabolic Disease	hypothyroidism	9,44E-10			IYD,NKX2-1,PAX8,SLC5A5,TG,TSHR
Endocrine System Disorders, Neurological Disease, Respiratory Disease	brain-lung-thyroid syndrome	2,96E-03			NKX2-1
Metabolic Disease	euthyroid hyperthyrotropinemia	2,96E-03			TSHR
Metabolic Disease	hyperthyrotropinemia	8,62E-06			NKX2-1,TSHR
Organ Development	function of thyroid gland	2,39E-04			DIO1,TG
Small Molecule Biochemistry	inactivation of thyroid hormone	1,18E-02			DIO1
Small Molecule Biochemistry	release of thyroid hormone	8,62E-06			NKX2-1,TG
88 kBq
None detected
170 kBq
Categories	Diseases or Functions Annotation	p-Value	Predicted Activation State	Activation z-score	Molecules
Embryonic Development, Endocrine System Development and Function, Organ Development, Organismal Development, Tissue Development	thyroid gland development	1,25E-02			HHEX
260 kBq
Categories	Diseases or Functions Annotation	p-Value	Predicted Activation State	Activation z-score	Molecules
Cancer, Endocrine System Disorders	thyroid gland tumor	3,76E-02			CYP2F1,KPRP,KRT4,LOR,NEFH,PDZRN4,RPTN,SBSN,SPRR3,TMPRSS4,VWC2
340 kBq
Categories	Diseases or Functions Annotation	p-Value	Predicted Activation State	Activation z-score	Molecules
Cellular Development, Cellular Growth and Proliferation, Endocrine System Development and Function	proliferation of thyroid cells	7,43E-03			RAP1GAP,TSHR
Cancer, Endocrine System Disorders	epithelial thyroid cancer	7,10E-03			LIMD2,RAP1GAP,TG,TPO,TSHR
Organ Morphology	abnormal morphology of pigmented parathyroid gland	6,88E-03			CASR
Endocrine System Disorders, Neurological Disease, Respiratory Disease	brain-lung-thyroid syndrome	6,88E-03			NKX2-1
Cellular Growth and Proliferation	colony formation of thyrocytes	6,88E-03			TSHR
Developmental Disorder, Endocrine System Disorders, Metabolic Disease, Neurological Disease, Psychological Disorders	congenital hypothyroidism with choreoathetosis and neonatal resporatory distress	6,88E-03			NKX2-1
Developmental Disorder, Endocrine System Disorders, Hereditary Disorder, Metabolic Disease	congenital nongoitrous hypothyroidism type 1	6,88E-03			TSHR
Cell Cycle, Endocrine System Development and Function	entry into cell cycle progression of thyroid cells	6,88E-03			TSHR
Metabolic Disease	euthyroid hyperthyrotropinemia	6,88E-03			TSHR
Endocrine System Disorders, Hereditary Disorder, Metabolic Disease	familial gestational hyperthyroidism	6,88E-03			TSHR
Endocrine System Disorders, Hereditary Disorder, Metabolic Disease	familial nonautoimmune hyperthyroidism	6,88E-03			TSHR
Cancer, Endocrine System Disorders	hyperfunctioning thyroid adenoma	6,88E-03			TSHR
Developmental Disorder, Endocrine System Disorders	hypertrophy of thyroid gland	6,88E-03			TSHR
Cellular Development	lifespan of thyrocytes	6,88E-03			TSHR
Embryonic Development, Endocrine System Development and Function, Organ Development, Organismal Development, Tissue Development	organogenesis of thyroid gland	6,88E-03			PAX8
Amino Acid Metabolism, Molecular Transport, Small Molecule Biochemistry	release of L-triiodothyronine	6,88E-03			TG
Amino Acid Metabolism, Drug Metabolism, Molecular Transport, Small Molecule Biochemistry	release of levothyroxine	6,88E-03			NKX2-1
Cancer, Endocrine System Disorders	thyroid carcinoma with thyrotoxicosis	6,88E-03			TSHR
Developmental Disorder, Endocrine System Disorders, Hereditary Disorder, Metabolic Disease	thyroid dyshormonogenesis 1	6,88E-03			SLC5A5
Developmental Disorder, Endocrine System Disorders, Hereditary Disorder, Metabolic Disease	thyroid dyshormonogenesis 3	6,88E-03			TG
Cancer, Endocrine System Disorders	follicular thyroid cancer	6,11E-03			TG,TPO,TSHR
Amino Acid Metabolism, Drug Metabolism, Endocrine System Development and Function, Molecular Transport, Small Molecule Biochemistry	concentration of levothyroxine	5,18E-04		-0,882	DIO1,PAX8,TG,TSHR
Metabolic Disease	hyperthyrotropinemia	4,69E-05			NKX2-1,TSHR
Small Molecule Biochemistry	release of thyroid hormone	4,69E-05			NKX2-1,TG
Cancer, Endocrine System Disorders	papillary thyroid cancer	4,52E-03			LIMD2,RAP1GAP,TG,TPO
Cancer, Endocrine System Disorders	thyroid gland tumor	4,14E-03			ADAM8,CERS1,CHDH,CLCNKA,FAM163A,FAM46A,HLA-A,IYD,KLHL14,LIMD2,MAN1C1,NT5DC2,PGF,PRR15,PYGB,RAP1GAP,SLC16A11,TG,TNS3,TPO,TPPP3,TSHR,TTN
Cancer, Endocrine System Disorders	thyroid cancer	3,92E-03			IYD,LIMD2,RAP1GAP,TG,TPO,TSHR
Endocrine System Disorders	benign thyroid disease	3,85E-10			DIO1,IYD,LRP2,NKX2-1,PAX8,PITX1,SLC5A5,TG,TPO,TSHR
Endocrine System Disorders, Metabolic Disease	hyperthyroidism	2,48E-06			DIO1,IYD,TG,TPO,TSHR
Embryonic Development, Endocrine System Development and Function, Organ Development, Organismal Development, Tissue Development	thyroid gland development	2,42E-05			HHEX,NKX2-1,PAX8,TBX1
Endocrine System Disorders	parathyroid disease	2,25E-03			CASR,SCN9A,TBX1
Cancer, Endocrine System Disorders	differentiated thyroid cancer	2,13E-03			LIMD2,RAP1GAP,TG,TPO,TSHR
Endocrine System Development and Function, Small Molecule Biochemistry	metabolism of thyroid hormone	2,04E-03			DIO1,TG
Endocrine System Development and Function, Small Molecule Biochemistry	synthesis of thyroid hormone	2,03E-06			SLC5A5,TG,TPO,TSHR
Cancer, Endocrine System Disorders, Organismal Injury and Abnormalities	benign thyroid nodule	1,67E-04			SLC5A5,TG,TPO
Endocrine System Development and Function, Organ Morphology, Organismal Development	abnormal morphology of small thyroid gland	1,64E-03			NKX2-1,PAX8
Endocrine System Disorders	thyroid dyshormonogenesis	1,47E-07			IYD,SLC5A5,TG,TPO
Organ Development	function of thyroid gland	1,28E-03			DIO1,TG
Cancer, Endocrine System Disorders	thyroid adenoma	1,24E-03			TG,TPO,TSHR
Amino Acid Metabolism, Endocrine System Development and Function, Molecular Transport, Small Molecule Biochemistry	quantity of L-triiodothyronine	1,18E-04		-0,849	DIO1,PAX8,TG,TSHR
Developmental Disorder, Endocrine System Disorders, Hereditary Disorder, Metabolic Disease	hereditary congenital hypothyroidism	1,09E-08			NKX2-1,PAX8,SLC5A5,TG,TSHR
Endocrine System Disorders, Metabolic Disease	hypothyroidism	1,05E-10			IYD,LRP2,NKX2-1,PAX8,PITX1,SLC5A5,TG,TSHR
760 kBq
None detected
1300 kBq
Categories	Diseases or Functions Annotation	p-Value	Predicted Activation State	Activation z-score	Molecules
Cancer, Endocrine System Disorders, Organismal Injury and Abnormalities	benign thyroid nodule	5,61E-04			APCS,TG
Cell Cycle	cell cycle progression of thyroid tumor cell lines	1,10E-02			CALCB
Endocrine System Disorders, Immunological Disease, Inflammatory Disease	experimental autoimmune thyroiditis	1,32E-02			TG
Organ Development	function of thyroid gland	1,75E-02			TG
Cancer, Endocrine System Disorders, Neurological Disease, Organismal Injury and Abnormalities, Reproductive System Disease	hyperplasia of thyrotropes	6,61E-03			TG
Endocrine System Development and Function, Small Molecule Biochemistry	metabolism of thyroid hormone	2,19E-02			TG
Cancer, Endocrine System Disorders	papillary thyroid cancer	1,94E-02			CDH1,TG
Amino Acid Metabolism, Molecular Transport, Small Molecule Biochemistry	release of L-triiodothyronine	2,21E-03			TG
Endocrine System Development and Function, Small Molecule Biochemistry	synthesis of thyroid hormone	3,05E-02			TG
Developmental Disorder, Endocrine System Disorders, Hereditary Disorder, Metabolic Disease	thyroglobulin synthesis defect	4,41E-03			TG
Cancer, Endocrine System Disorders	thyroid adenoma	2,13E-03			APCS,TG
Developmental Disorder, Endocrine System Disorders, Hereditary Disorder, Metabolic Disease	thyroid dyshormonogenesis 3	2,21E-03			TG
4700 kBq
None detected
